# Supplementary material for: IKBIP promotes tumor development via the akt signaling pathway in esophageal squamous cell carcinoma
Source: BMC Cancer. 2024 Jun 24;24:759. doi: 10.1186/s12885-024-12510-4 (PMC11197280; doi:10.1186/s12885-024-12510-4)
Supplement: Supplementary file 1 — Supplementary Material 1 [file 12885_2024_12510_MOESM1_ESM.csv]

	baseMean	log2FoldChange	lfcSE	stat	pvalue	padj	name
TSPAN6	3349.665569	-0.25036552	0.115363658	2.170228674	0.029989527	0.094948413	TSPAN6
TNMD	2.081078059	-0.714704994	0.340413434	2.099520533	0.03577104	0.108264716	TNMD
DPM1	3447.914028	0.06851364	0.068442794	-1.001035107	0.316809836	0.499924866	DPM1
SCYL3	1178.223029	-0.22657319	0.059329294	3.818909253	0.000134043	0.001287825	SCYL3
C1orf112	898.3702143	0.354854707	0.085367112	-4.156808137	3.23E-05	0.000392037	C1orf112
FGR	635.5750667	0.429521767	0.170338745	-2.52157409	0.011683107	0.046264065	FGR
CFH	4512.923411	0.495904342	0.167050414	-2.968590917	0.002991686	0.015985232	CFH
FUCA2	3550.887521	-0.192227813	0.115075421	1.670450667	0.094830232	0.220111378	FUCA2
GCLC	8173.822176	0.07122971	0.178099094	-0.399944256	0.689197575	0.811967401	GCLC
NFYA	3083.351673	-0.464351428	0.10103672	4.595867983	4.31E-06	7.28E-05	NFYA
STPG1	933.4047287	0.095744802	0.109952077	-0.87078666	0.38387065	0.56582018	STPG1
NIPAL3	3250.28213	-0.19962813	0.082476185	2.420433618	0.015502009	0.057678873	NIPAL3
LAS1L	3253.782803	-0.029460116	0.073817739	0.399092634	0.689824949	0.812298766	LAS1L
ENPP4	1813.460759	-0.768035471	0.217958046	3.523776641	0.000425443	0.003329365	ENPP4
SEMA3F	8345.825671	-0.172975833	0.14200561	1.218091542	0.223189187	0.395914088	SEMA3F
CFTR	3160.671355	-1.382582093	0.38236101	3.615907624	0.000299297	0.002504817	CFTR
ANKIB1	7993.476333	-0.095132139	0.118730724	0.801242811	0.422991091	0.602181066	ANKIB1
CYP51A1	364.0954804	-0.429996427	0.160097937	2.685833644	0.00723491	0.031871369	CYP51A1
KRIT1	708.280715	-0.050137728	0.106050309	0.472773053	0.636375101	0.775611492	KRIT1
RAD52	778.3499133	0.001407407	0.094190614	-0.014942115	0.988078361	0.993680288	RAD52
MYH16	78.80590995	0.328780012	0.17923089	-1.834393679	0.066595577	0.17083939	MYH16
BAD	674.6819291	-0.030293287	0.087203216	0.347387266	0.728300398	0.837862233	BAD
LAP3	6714.779854	-0.127628171	0.105920217	1.204946273	0.228224044	0.401900561	LAP3
CD99	9491.174054	0.234582373	0.114306666	-2.052219534	0.040148332	0.117900953	CD99
HS3ST1	1967.501724	-0.877964021	0.196341847	4.471609254	7.76E-06	0.000119659	HS3ST1
AOC1	6088.085673	-2.00695847	0.33953036	5.910983833	3.40E-09	1.64E-07	AOC1
WNT16	38.34311755	0.406994753	0.198085138	-2.054645577	0.03991325	0.117418475	WNT16
HECW1	206.7901866	0.896881477	0.209303593	-4.285074443	1.83E-05	0.000245673	HECW1
MAD1L1	79.79965466	0.46673471	0.168073455	-2.776968615	0.005486848	0.025826302	MAD1L1
LASP1	21214.34484	-0.492617034	0.103045079	4.780597368	1.75E-06	3.44E-05	LASP1
SNX11	1584.429417	-0.181158546	0.056415416	3.211153228	0.001322034	0.008319788	SNX11
TMEM176A	5071.352216	-0.876296929	0.220294835	3.977836923	6.95E-05	0.000749936	TMEM176A
M6PR	3985.071498	0.121037468	0.083727885	-1.445605224	0.148287961	0.300177495	M6PR
KLHL13	1013.201498	0.802519726	0.224423191	-3.57592156	0.000348996	0.002837807	KLHL13
CYP26B1	1116.563499	1.308329051	0.220313527	-5.938487167	2.88E-09	1.42E-07	CYP26B1
ICA1	1934.853801	-1.166845929	0.241613636	4.829387723	1.37E-06	2.79E-05	ICA1
DBNDD1	1979.434943	-0.56578017	0.166964695	3.388621593	0.000702449	0.005002413	DBNDD1
ALS2	2736.487922	0.056778564	0.068735833	-0.826040248	0.408781261	0.58873754	ALS2
CASP10	3122.603546	-1.054386929	0.16936414	6.225561853	4.80E-10	3.05E-08	CASP10
CFLAR	9169.776824	-0.115798268	0.094546671	1.224773623	0.220660526	0.392852502	CFLAR
TFPI	3500.950684	-0.429778942	0.192320871	2.234697356	0.025437224	0.084019341	TFPI
NDUFAF7	900.5126806	-0.058525632	0.054776331	1.068447471	0.285318714	0.466179496	NDUFAF7
RBM5	4135.317953	-0.212850426	0.075938049	2.802948318	0.005063778	0.024270389	RBM5
MTMR7	138.6982029	0.135823352	0.130949329	-1.037220681	0.299633022	0.481472644	MTMR7
SLC7A2	1897.331432	0.664195373	0.255064461	-2.604029468	0.009213483	0.038453464	SLC7A2
ARF5	4373.281946	-0.175366237	0.0946916	1.851972483	0.064029774	0.165783792	ARF5
SARM1	468.3951342	-0.377755829	0.140165434	2.695071229	0.007037359	0.031201118	SARM1
POLDIP2	8140.47916	-0.153008788	0.073212742	2.089920184	0.03662497	0.110142797	POLDIP2
PLXND1	9209.649495	0.297410213	0.13057561	-2.277685809	0.022745304	0.077118892	PLXND1
AK2	7587.861034	-0.016227024	0.064099132	0.25315513	0.800148339	0.884825166	AK2
CD38	1356.132269	0.756797198	0.249569275	-3.032413332	0.002426068	0.013586261	CD38
FKBP4	9538.253437	0.105650596	0.110459605	-0.956463634	0.338838049	0.522192706	FKBP4
KDM1A	7990.985448	0.378641665	0.082034645	-4.615631182	3.92E-06	6.73E-05	KDM1A
RBM6	3604.333406	-0.23923098	0.063488052	3.768126023	0.000164478	0.001523921	RBM6
CAMKK1	1049.978247	0.045748318	0.129903102	-0.352172635	0.724708798	0.835681299	CAMKK1
RECQL	1886.850445	0.697887588	0.09627269	-7.249071253	4.20E-13	6.19E-11	RECQL
VPS50	2634.809049	-0.272359137	0.117337012	2.321169864	0.020277678	0.070774101	VPS50
HSPB6	522.8559289	-0.239177839	0.274960248	0.869863339	0.384375093	0.56630314	HSPB6
ARHGAP33	1005.204308	0.257923074	0.133687719	-1.929295201	0.053694225	0.145683063	ARHGAP33
NDUFAB1	4271.511121	-0.163745535	0.085119865	1.9237053	0.054391533	0.147060741	NDUFAB1
PDK4	3619.545968	-0.303028471	0.294587327	1.02865413	0.303642232	0.4858748	PDK4
SLC22A16	9.49943527	0.27644728	0.24580528	-1.124659646	0.260733288	0.439027436	SLC22A16
ZMYND10	35.97038125	0.026936602	0.191114348	-0.14094495	0.887913432	0.937883177	ZMYND10
ABCB5	21.24680658	0.624831039	0.309218854	-2.020675748	0.043313342	0.124677419	ABCB5
ARX	63.31896777	-0.925801251	0.361501728	2.56098707	0.010437524	0.042464233	ARX
SLC25A13	3449.086723	-0.017432391	0.114410849	0.152366591	0.878897806	0.9327653	SLC25A13
ST7	1918.731472	0.073047977	0.087812267	-0.831865299	0.405484981	0.585591407	ST7
CDC27	5698.748499	0.303696834	0.064021465	-4.743672031	2.10E-06	4.02E-05	CDC27
SLC4A1	11.73722346	0.333844708	0.237572421	-1.405233432	0.159951876	0.3158238	SLC4A1
CALCR	21.85672897	-0.038767966	0.248458999	0.156033657	0.876006492	0.930865745	CALCR
HCCS	2006.275829	-0.150847197	0.075923284	1.986837091	0.046940453	0.132182315	HCCS
DVL2	3337.926245	0.431268705	0.104651809	-4.120986609	3.77E-05	0.00044655	DVL2
PRSS22	3613.130269	-0.800731138	0.19819568	4.040103885	5.34E-05	0.000600323	PRSS22
UPF1	13674.94355	-0.07466692	0.069692429	1.07137777	0.283999604	0.464852575	UPF1
SKAP2	3809.9807	-0.142136785	0.087132934	1.631263618	0.102834707	0.233529886	SKAP2
SLC25A5	22523.01626	-0.155520159	0.087593526	1.7754755	0.075819407	0.187940413	SLC25A5
MCUB	1389.766846	0.278436963	0.112371444	-2.4778267	0.013218533	0.051049899	MCUB
HOXA11	238.4404297	-0.631609541	0.249650191	2.529978199	0.011406961	0.045424824	HOXA11
POLR2J	2875.561182	-0.094683311	0.111303694	0.850675371	0.394949708	0.576427661	POLR2J
DHX33	2582.218965	0.274104613	0.079198913	-3.46096432	0.000538244	0.004029293	DHX33
MEOX1	201.5636838	-0.428502515	0.210183875	2.038703091	0.041479669	0.120784831	MEOX1
THSD7A	321.8928091	-0.159442381	0.194711037	0.818866684	0.41286248	0.592292425	THSD7A
LIG3	3067.657529	-0.157541755	0.091323081	1.725103363	0.084508847	0.202879432	LIG3
RPAP3	2641.612823	0.302549004	0.066618532	-4.541514125	5.59E-06	9.04E-05	RPAP3
ACSM3	670.352401	-1.35632505	0.27868395	4.866893303	1.13E-06	2.38E-05	ACSM3
REXO5	452.9880051	-0.156232423	0.103847066	1.504447144	0.132466273	0.278171259	REXO5
CIAPIN1	3138.751113	-0.005602676	0.073302508	0.076432262	0.939075204	0.966638442	CIAPIN1
SPPL2B	4180.621997	-0.329787133	0.081789908	4.032124988	5.53E-05	0.000617365	SPPL2B
FAM214B	2087.918828	-0.316976813	0.116195607	2.727958667	0.006372759	0.028868643	FAM214B
COPZ2	831.598447	0.839571925	0.204638693	-4.10270372	4.08E-05	0.000475634	COPZ2
PRKAR2B	833.0084322	0.182321813	0.202734109	-0.899314939	0.368484932	0.550820909	PRKAR2B
MSL3	2512.19478	-0.062603332	0.066894682	0.935849152	0.349350861	0.532371482	MSL3
CREBBP	14783.36682	0.135389755	0.067823105	-1.996218782	0.045910114	0.13001154	CREBBP
TSPOAP1	733.9798129	-0.229947722	0.208906311	1.100721758	0.271017773	0.450681346	TSPOAP1
MPO	11.99901918	-0.134801749	0.23658776	0.569774821	0.568830435	0.724844059	MPO
PON1	33.08837014	-0.91464894	0.348145946	2.627199745	0.008609078	0.036523477	PON1
GCFC2	1502.010062	0.156157812	0.066009576	-2.365684226	0.017996787	0.064568574	GCFC2
WDR54	921.3993312	0.593110433	0.124556041	-4.761795809	1.92E-06	3.73E-05	WDR54
CROT	1650.238012	-0.049029867	0.138804925	0.353228585	0.72391708	0.835048585	CROT
ABCB4	95.7480717	0.164825928	0.184728435	-0.892260731	0.372253197	0.554541064	ABCB4
KMT2E	10031.85806	0.119877956	0.083186206	-1.441079732	0.149562159	0.302043982	KMT2E
RHBDD2	9148.330778	0.031514465	0.091124003	-0.345841536	0.729461808	0.83870577	RHBDD2
SOX8	199.7907634	-0.542824325	0.280741188	1.933540031	0.053169707	0.144618836	SOX8
IBTK	6924.22583	-0.16996862	0.099316859	1.711377325	0.08701148	0.207130209	IBTK
ZNF195	2677.180581	-0.292860118	0.111202426	2.633576696	0.008449075	0.036003433	ZNF195
MYCBP2	8013.544367	-0.135310387	0.111308387	1.215635144	0.22412394	0.397034879	MYCBP2
FBXL3	3938.953939	0.029752505	0.072778598	-0.408808435	0.682680249	0.807363885	FBXL3
ITGAL	1180.268578	0.185042098	0.198646653	-0.931513795	0.351587852	0.534582895	ITGAL
PDK2	1554.658634	-0.353274167	0.088894074	3.974102578	7.06E-05	0.000760605	PDK2
ITGA3	33087.40947	0.501415885	0.156889784	-3.195975356	0.00139359	0.008688636	ITGA3
ZFX	3619.123671	0.015910852	0.081117099	-0.196146704	0.844495342	0.911642516	ZFX
LAMP2	19674.38676	0.251393709	0.087260027	-2.880972156	0.003964507	0.019978273	LAMP2
ITGA2B	73.34835938	0.642393466	0.189537295	-3.389272101	0.000700784	0.004993517	ITGA2B
ASB4	58.18659574	-1.265848368	0.361213758	3.504430106	0.000457586	0.003532118	ASB4
GDE1	5682.829005	-0.214199339	0.078132167	2.74150003	0.006115936	0.028018017	GDE1
REX1BD	1606.818429	-0.004321268	0.085388143	0.050607357	0.9596384	0.97859528	REX1BD
CRLF1	527.9318073	1.247114134	0.288623794	-4.320898558	1.55E-05	0.000214869	CRLF1
OSBPL7	1809.224979	-0.847303751	0.183428488	4.619259315	3.85E-06	6.63E-05	OSBPL7
TMEM98	2519.528655	-0.412115132	0.161205643	2.556455988	0.010574445	0.042889441	TMEM98
YBX2	726.5232029	-0.661564069	0.250321728	2.64285515	0.00822102	0.03521255	YBX2
KRT33A	13.0396011	-1.668053982	0.391005263	4.266065293	1.99E-05	0.000263869	KRT33A
MAP3K14	1710.336731	-0.133787206	0.103291788	1.295235642	0.195238953	0.362065144	MAP3K14
ABCC8	49.56448327	-1.405304528	0.33237478	4.228072078	2.36E-05	0.00030244	ABCC8
CACNG3	1.007214744	0.304796831	0.467175029	-0.652425349	0.514126816	0.680822632	CACNG3
TMEM132A	7516.459022	0.720921509	0.157375312	-4.580905982	4.63E-06	7.73E-05	TMEM132A
AP2B1	23332.89168	-0.221952227	0.104776611	2.118337519	0.034146493	0.104561705	AP2B1
TAC1	4.3376979	0.986901102	0.408446218	-2.416232684	0.015682036	0.058132179	TAC1
ZNF263	1972.473697	-0.065388711	0.057972781	1.127920907	0.259353323	0.437638264	ZNF263
CX3CL1	4007.656819	0.171645556	0.219553595	-0.781793419	0.434335989	0.612593537	CX3CL1
SPATA20	3710.884619	0.020114086	0.102791057	-0.195679342	0.844861154	0.911891638	SPATA20
CACNA1G	51.52662797	1.263369305	0.20184088	-6.259234031	3.87E-10	2.53E-08	CACNA1G
TNFRSF12A	4777.722916	0.288278074	0.152501856	-1.890325027	0.058714504	0.155489193	TNFRSF12A
DLX6	270.8682636	0.590537971	0.376619236	-1.567997371	0.116881746	0.254450667	DLX6
MAP3K9	3025.024941	-0.474081179	0.133676678	3.546476366	0.00039042	0.003111521	MAP3K9
RALA	5838.81727	0.01703767	0.078257969	-0.217711633	0.827653799	0.901497089	RALA
BAIAP2L1	8430.037179	-0.449771558	0.125594083	3.581152451	0.000342082	0.0027896	BAIAP2L1
KDM7A	4571.415949	-0.231891256	0.109941737	2.1092195	0.034925639	0.106234454	KDM7A
ETV1	1162.717306	0.130776679	0.183386216	-0.713121639	0.47577049	0.648355225	ETV1
AGK	2122.513381	0.124232512	0.080798945	-1.537551161	0.124158397	0.265663183	AGK
ALDH3B1	2695.428138	-1.105039052	0.21498099	5.140171017	2.74E-07	7.08E-06	ALDH3B1
TTC22	5723.404065	-0.951597086	0.156971313	6.062235606	1.34E-09	7.52E-08	TTC22
PHTF2	2535.802768	0.71092235	0.093143646	-7.632537259	2.30E-14	4.92E-12	PHTF2
CCL26	82.54187601	0.68171249	0.256387333	-2.658916422	0.007839241	0.033973574	CCL26
FARP2	5630.897445	-0.410262164	0.09606768	4.27055346	1.95E-05	0.00025993	FARP2
USH1C	2835.060836	-1.618187976	0.385060539	4.202424846	2.64E-05	0.000331848	USH1C
GGCT	2103.386576	-0.085903888	0.097920776	0.877279479	0.380334856	0.562003017	GGCT
DBF4	2321.429799	0.096074546	0.117213483	-0.819654385	0.412413161	0.591841983	DBF4
TBXA2R	229.5249447	0.409400551	0.13581668	-3.014361345	0.002575209	0.01421136	TBXA2R
IFRD1	1015.950598	-0.127626517	0.121064129	1.054205885	0.291788666	0.473495503	IFRD1
LGALS14	1.116016176	0.663493284	0.530894003	-1.249766018	0.211385033	0.381864772	LGALS14
COX10	1599.741814	0.06868427	0.079495583	-0.864001089	0.387587293	0.569226178	COX10
GTF2IRD1	5140.426046	-0.090171692	0.097393141	0.925852592	0.354522591	0.537389708	GTF2IRD1
PAF1	3878.552437	-0.125631338	0.067774304	1.853672119	0.063786083	0.165315959	PAF1
VPS41	4918.822888	-0.014975723	0.06695063	0.223683071	0.823003919	0.898928376	VPS41
ARHGAP44	821.5848577	-1.102135818	0.203525397	5.415225009	6.12E-08	1.96E-06	ARHGAP44
ELAC2	5598.271438	0.050754364	0.072863324	-0.696569427	0.486072295	0.657108437	ELAC2
SCIN	1097.672762	-1.053019133	0.233031552	4.518783501	6.22E-06	9.91E-05	SCIN
ARSD	3174.166492	-0.759919541	0.133367402	5.697940665	1.21E-08	4.89E-07	ARSD
PNPLA4	912.4355913	0.089737363	0.136508163	-0.657377267	0.510938365	0.678126364	PNPLA4
MYH13	16.13942446	0.562251198	0.242175149	-2.321671736	0.020250618	0.070705789	MYH13
ADIPOR2	7072.255273	-0.092883504	0.089253057	1.040675883	0.298026	0.479959454	ADIPOR2
CDKL3	35.34941299	0.201791422	0.098093938	-2.057124293	0.039674271	0.11690284	CDKL3
UPP2	8.910589239	-0.4043488	0.180524355	2.239857324	0.025100187	0.083174519	UPP2
PRSS21	909.3866645	0.230352593	0.321104847	-0.717375011	0.473142734	0.646368945	PRSS21
MARK4	4149.021959	0.173784798	0.092026377	-1.888423762	0.058969084	0.155984341	MARK4
PROM1	4779.447768	-1.354821451	0.365004223	3.711796647	0.000205793	0.001830563	PROM1
CCDC124	2987.717468	-0.024491183	0.083756648	0.292408828	0.769974059	0.865542265	CCDC124
CEACAM21	51.37988801	0.102299177	0.178209317	-0.574039446	0.565941108	0.722755249	CEACAM21
PAFAH1B1	9783.037903	0.198457149	0.067489343	-2.94057016	0.003276088	0.017174827	PAFAH1B1
NOS2	1873.555348	-2.214832671	0.334689938	6.617565748	3.65E-11	3.25E-09	NOS2
DNAH9	52.16505944	0.110880808	0.23592609	-0.469981119	0.638368507	0.776806562	DNAH9
KIAA0100	13861.02052	-0.395895681	0.096114485	4.119001217	3.81E-05	0.000449584	KIAA0100
SLC13A2	290.0567757	-2.16363468	0.421977137	5.127374193	2.94E-07	7.47E-06	SLC13A2
GAS7	2251.631646	-0.089973241	0.188855287	0.476413672	0.633779697	0.773754562	GAS7
TRAPPC6A	769.1052648	-0.449777585	0.112486555	3.998500858	6.37E-05	0.000696988	TRAPPC6A
MATK	206.7913832	0.91534	0.220419325	-4.152721183	3.29E-05	0.000398102	MATK
CEACAM7	2959.901511	-2.325940776	0.390191499	5.961023703	2.51E-09	1.27E-07	CEACAM7
CD79B	79.42354455	-0.731182245	0.229214505	3.18994754	0.001422986	0.008835301	CD79B
SCN4A	30.78899667	0.176401434	0.249076426	-0.708222116	0.478807334	0.651018282	SCN4A
ST7L	837.0994184	0.086109265	0.065598939	-1.312662475	0.189296707	0.354078903	ST7L
TKTL1	51.77064137	0.306099876	0.415180043	-0.737270208	0.460958046	0.636153048	TKTL1
PAX6	230.1249854	0.429780764	0.315144426	-1.363758103	0.172643711	0.332616005	PAX6
RPUSD1	1947.901218	-0.031351986	0.090430224	0.346698091	0.728818145	0.838320671	RPUSD1
RHBDF1	3304.04956	-0.234435534	0.095840418	2.446102996	0.014440974	0.054677926	RHBDF1
LUC7L	1920.941373	0.023599977	0.072523432	-0.325411756	0.744869459	0.849319617	LUC7L
CACNA2D2	185.5178888	-0.425042099	0.190334052	2.233137446	0.025539882	0.084217959	CACNA2D2
BAIAP3	334.6521049	0.128652756	0.196482305	-0.654780366	0.512609173	0.679500256	BAIAP3
TSR3	1700.30988	0.100612832	0.09357291	-1.075234616	0.282269701	0.462879971	TSR3
PIGQ	2171.672926	-0.030036815	0.074840953	0.40134197	0.688168367	0.811182046	PIGQ
CRAMP1	1426.680044	0.139588417	0.070664314	-1.975373563	0.048225771	0.134697828	CRAMP1
TEAD3	4893.170289	-0.048379702	0.078466825	0.616562497	0.537523337	0.700354317	TEAD3
SELE	826.5018415	0.518414742	0.259206067	-2.000010063	0.045499177	0.129174882	SELE
DNAJC11	2357.524978	-0.057986652	0.077191322	0.751206886	0.452528157	0.628812703	DNAJC11
FMO3	295.886812	-0.064610117	0.195016375	0.331306112	0.740413275	0.846217371	FMO3
MYLIP	1979.761971	-0.382260197	0.126742802	3.016030823	0.002561072	0.014154455	MYLIP
NOX1	540.0037983	-1.889132072	0.309581194	6.102218436	1.05E-09	6.01E-08	NOX1
E2F2	1461.177488	0.059541955	0.119715626	-0.497361596	0.618934082	0.763000975	E2F2
PSMB1	10162.16249	-0.042614467	0.07896026	0.539695124	0.589407303	0.74051133	PSMB1
SYN1	175.4277808	0.073728416	0.204639642	-0.360284131	0.718634665	0.832171565	SYN1
JARID2	4186.285144	0.421774814	0.124472549	-3.388496636	0.000702769	0.005003712	JARID2
CDKL5	1698.512413	0.099089401	0.124723681	-0.79447143	0.426921035	0.605765815	CDKL5
CAMK1G	47.89327284	0.925409898	0.157915766	-5.860148872	4.62E-09	2.16E-07	CAMK1G
CDK11A	96.36618014	-0.318875043	0.119620437	2.66572378	0.007682278	0.033428856	CDK11A
NADK	5254.890555	-0.31977736	0.077403699	4.131293012	3.61E-05	0.000430378	NADK
TFAP2B	34.34282443	-1.547090012	0.431897463	3.582077104	0.000340873	0.002783045	TFAP2B
TFAP2D	2.032728804	0.078554212	0.502993206	-0.156173505	0.87589626	0.930789732	TFAP2D
DLEC1	113.3316885	-0.149517867	0.199642111	0.748929502	0.453899697	0.630052937	DLEC1
CYTH3	3358.181394	0.22659503	0.091985356	-2.463381561	0.013763336	0.05266348	CYTH3
ADAM22	433.502873	0.104012792	0.21800081	-0.477121126	0.633275872	0.773412299	ADAM22
SYPL1	15810.3723	0.269190153	0.109640603	-2.455204961	0.014080428	0.053574231	SYPL1
CYB561	6218.463539	-0.350447341	0.09446189	3.709933618	0.000207314	0.001842383	CYB561
SPAG9	10367.70113	0.086792405	0.085503917	-1.015069344	0.310072774	0.492636593	SPAG9
CELSR3	2557.335184	-0.937150752	0.198702941	4.716340614	2.40E-06	4.47E-05	CELSR3
AASS	1018.835841	0.162245635	0.143799172	-1.128279346	0.259201963	0.437524134	AASS
PLEKHG6	3388.103666	-0.525169285	0.17770395	2.955304517	0.003123606	0.016541287	PLEKHG6
SS18L2	972.5982137	-0.104702924	0.082975309	1.261856389	0.207000467	0.376659889	SS18L2
MPND	517.9578249	-0.233599337	0.079055606	2.954873779	0.00312797	0.016557108	MPND
MGST1	10492.93496	-0.236346422	0.212185324	1.113867905	0.26533586	0.444162529	MGST1
CRY1	1798.342695	0.090397334	0.082353648	-1.097672497	0.272347524	0.452220414	CRY1
PGLYRP1	13.68350876	0.071343016	0.180036698	-0.3962693	0.691906373	0.813813444	PGLYRP1
NFIX	10913.23961	0.033559349	0.120379933	-0.278778597	0.780414741	0.872254905	NFIX
ST3GAL1	6416.23967	-0.251890856	0.153994461	1.635713741	0.101899512	0.231942653	ST3GAL1
MMP25	211.2902987	0.257404214	0.139002101	-1.851800886	0.06405442	0.165823802	MMP25
IL32	6194.043873	0.003427686	0.186177576	-0.018410841	0.985311104	0.992252478	IL32
PKD1	7882.084371	0.275098889	0.100710703	-2.731575514	0.006303229	0.028637784	PKD1
MAPK8IP2	1188.492307	0.200882176	0.226832813	-0.885595752	0.375835401	0.557856212	MAPK8IP2
MED24	9689.62151	-0.592030545	0.125279749	4.725668368	2.29E-06	4.32E-05	MED24
RHOBTB2	1079.735143	0.236015471	0.124831004	-1.890679903	0.058667087	0.1554082	RHOBTB2
HEATR5B	3600.008578	-0.176729063	0.055389998	3.190631348	0.001419623	0.008820842	HEATR5B
SEC62	17185.258	0.17659963	0.096303279	-1.833786266	0.066685727	0.171006819	SEC62
RPS20	48522.76973	-0.203613624	0.097685026	2.084389314	0.037124769	0.111262523	RPS20
CSDE1	35573.50596	0.100539256	0.073094232	-1.375474556	0.168984369	0.327859881	CSDE1
UBE3C	10357.97262	0.062202737	0.088678794	-0.701438687	0.483029286	0.65470468	UBE3C
REV3L	3136.839764	0.190866562	0.083693032	-2.280554983	0.022574794	0.076713793	REV3L
TENM1	416.0584269	1.150683724	0.339706897	-3.387283956	0.000705883	0.005020922	TENM1
PAX7	86.1618573	0.998399573	0.515305495	-1.937490639	0.052685397	0.143667083	PAX7
MASP2	138.5277662	-0.418195826	0.165442283	2.527744534	0.011479785	0.045651775	MASP2
IYD	984.3768196	-1.692555546	0.372276572	4.546500296	5.45E-06	8.87E-05	IYD
FAM76A	877.993098	0.009633594	0.066048793	-0.145855722	0.884035286	0.935985858	FAM76A
TRAF3IP3	352.7308789	0.531194644	0.188206856	-2.822397952	0.004766599	0.023108099	TRAF3IP3
POMT2	1846.051208	0.321072778	0.086908465	-3.694378661	0.000220425	0.001940976	POMT2
VTA1	5084.642375	-0.021923241	0.081486386	0.269041768	0.787897541	0.876849305	VTA1
MLXIPL	1131.817234	-1.388440883	0.278619346	4.983289584	6.25E-07	1.42E-05	MLXIPL
BAZ1B	11647.22669	0.212770746	0.068014215	-3.128327622	0.001758041	0.010491324	BAZ1B
RANBP9	4433.200868	-0.192577026	0.104238944	1.847457571	0.064680852	0.167032015	RANBP9
ETV7	980.3915495	-0.503134151	0.155996773	3.225285643	0.00125847	0.007998245	ETV7
SPRTN	1345.867211	0.172780286	0.075360091	-2.292729256	0.021863597	0.074926604	SPRTN
EEF1AKNMT	2537.455249	-0.123421799	0.068510759	1.801495137	0.071624873	0.180261302	EEF1AKNMT
DYRK4	837.5395549	0.288571584	0.101744468	-2.836238569	0.004564833	0.022332076	DYRK4
ZNF207	13728.43216	-0.124850293	0.047002481	2.656249016	0.007901524	0.03417188	ZNF207
UQCRC1	12408.0706	-0.227104898	0.080109123	2.83494425	0.004583368	0.02240604	UQCRC1
STARD3NL	1784.238608	0.141867194	0.097128814	-1.460608743	0.144122845	0.294734068	STARD3NL
CD9	35431.0513	0.061076164	0.16514298	-0.369838086	0.711503136	0.827009246	CD9
HHATL	2.109352459	-0.857342804	0.353437966	2.425723569	0.015277902	0.057043115	HHATL
NCAPD2	15661.67611	0.292682952	0.111136816	-2.633537309	0.008450055	0.03600442	NCAPD2
IFFO1	400.4549514	0.369583381	0.12834093	-2.879700048	0.003980537	0.020040159	IFFO1
GIPR	217.5514942	-0.296280066	0.200801956	1.475483966	0.140082476	0.289101527	GIPR
PHF7	274.8843302	-0.044017206	0.096509042	0.456094116	0.648322301	0.78415831	PHF7
SEMA3G	504.6293452	-0.217757032	0.166335933	1.309140049	0.190486915	0.355789995	SEMA3G
NISCH	5941.82985	-0.167290515	0.080085428	2.088900807	0.036716653	0.110315071	NISCH
STAB1	3677.289945	0.360924075	0.154690112	-2.333207149	0.019637276	0.069028217	STAB1
FUZ	373.0139935	0.256686457	0.167050596	-1.53657912	0.124396409	0.265947703	FUZ
SLC6A13	11.83843655	-0.137156335	0.23155446	0.592328624	0.553630552	0.71349153	SLC6A13
IDS	942.6765612	-0.028831935	0.108190743	0.2664917	0.789860551	0.878160345	IDS
PRSS3	2368.722509	-2.167760939	0.278028277	7.796908144	6.34E-15	1.58E-12	PRSS3
ZNF200	839.8272681	0.02303864	0.068238403	-0.337619862	0.735649672	0.842762199	ZNF200
CD4	2610.858062	0.443341211	0.161236429	-2.749634267	0.005966181	0.027514443	CD4
LRRC23	400.3916155	0.079127426	0.114504597	-0.691041473	0.489539479	0.660063138	LRRC23
BTK	258.6775016	0.282627124	0.171962335	-1.643540862	0.100271078	0.229168577	BTK
HFE	942.6772295	0.129471778	0.098525304	-1.31409671	0.188813661	0.35354331	HFE
SCMH1	2881.707646	0.00998776	0.08853293	-0.11281407	0.910177963	0.951180023	SCMH1
FYN	2265.442656	0.176691936	0.13249488	-1.333575583	0.182342989	0.345474971	FYN
HIVEP2	5787.230305	0.168173217	0.090944591	-1.849183274	0.064431353	0.166539694	HIVEP2
FMO1	308.6742037	1.351276917	0.215336264	-6.275194386	3.49E-10	2.32E-08	FMO1
ELOA	5243.703397	0.018709153	0.069720734	-0.268344177	0.788434405	0.877203253	ELOA
LYPLA2	4961.270361	-0.30972692	0.081005982	3.823506766	0.000131567	0.001266819	LYPLA2
CLCN6	1657.720961	-0.104099902	0.072907205	1.427841087	0.153337604	0.306962357	CLCN6
MRC2	7843.335405	1.097810251	0.149887721	-7.324217367	2.40E-13	3.87E-11	MRC2
NME1-NME2	0	NA	NA	NA	NA	NA	NME1-NME2
SLC6A7	64.51596982	-1.306842495	0.302396056	4.321625465	1.55E-05	0.000214347	SLC6A7
TSPAN9	3219.315066	0.839732449	0.132994834	-6.31402307	2.72E-10	1.90E-08	TSPAN9
BTBD7	4256.047871	0.062396537	0.074487405	-0.837679027	0.402210996	0.582887267	BTBD7
APBA3	1326.289859	0.097641579	0.075481546	-1.29358212	0.195809802	0.362844011	APBA3
MKS1	984.0795685	0.128415987	0.082496781	-1.55661815	0.119561172	0.258691593	MKS1
ABHD5	2319.086338	-0.146325623	0.101514815	1.441421364	0.149465678	0.301899834	ABHD5
ANOS1	1094.201687	1.142913447	0.209383918	-5.458458596	4.80E-08	1.61E-06	ANOS1
AKAP8L	1727.673349	-0.027002528	0.066199383	0.407896983	0.683349308	0.807896937	AKAP8L
MBTD1	2280.349104	-0.15265035	0.082186833	1.857357738	0.063260275	0.164316173	MBTD1
UTP18	2744.900317	-0.034586876	0.075900389	0.455687736	0.648614542	0.784294863	UTP18
RNF216	4501.860869	0.114901597	0.066173172	-1.736377344	0.082497136	0.199593859	RNF216
TTC19	3168.315961	-0.152615538	0.078444731	1.94551674	0.051712817	0.141649303	TTC19
PTBP1	33670.85459	0.02447925	0.05781334	-0.42341871	0.671989796	0.800145668	PTBP1
DPF1	347.5116325	0.785068647	0.228481982	-3.436019944	0.000590328	0.004350339	DPF1
SYT7	2591.477654	0.077662088	0.236760013	-0.328020287	0.742896323	0.847893794	SYT7
LARS2	2104.284394	-0.130317083	0.079848161	1.632061179	0.102666599	0.233236209	LARS2
PIK3C2A	7561.8337	-0.042736416	0.079652977	0.536532565	0.591590536	0.742188158	PIK3C2A
PLAUR	5133.214985	0.074965462	0.145217862	-0.516227555	0.605695487	0.753127104	PLAUR
ANLN	9382.640091	0.584420859	0.131837145	-4.432899842	9.30E-06	0.000139374	ANLN
WIZ	9722.473078	0.022937337	0.090978798	-0.252117393	0.800950326	0.885359664	WIZ
RABGAP1	5579.840304	0.138694906	0.080590101	-1.720991845	0.085252304	0.204164986	RABGAP1
DCN	16935.81175	0.672548476	0.185796487	-3.619812664	0.000294816	0.0024722	DCN
QPCTL	631.6260517	-0.029339473	0.083790569	0.350152447	0.726224292	0.836623547	QPCTL
PPP5C	3984.9295	-0.021297369	0.064601826	0.32967132	0.741648327	0.847012007	PPP5C
CEP68	2458.411554	0.246845561	0.106242506	-2.32341622	0.020156804	0.070475106	CEP68
MAP4K3	3806.191342	-0.153082632	0.074713943	2.048916513	0.040470279	0.118614683	MAP4K3
ZBTB32	95.15103839	0.629916484	0.179696795	-3.505440841	0.000455852	0.003521035	ZBTB32
TYROBP	2410.696565	0.456600155	0.181448521	-2.516417072	0.01185548	0.046804098	TYROBP
TMEM159	2324.649441	-0.044475676	0.122229438	0.363870409	0.715954782	0.830212258	TMEM159
GABRA3	434.0602466	0.547867413	0.33013069	-1.65954705	0.097005608	0.223639163	GABRA3
BRCA1	3323.838763	0.102006237	0.113364861	-0.899804719	0.368224182	0.550653578	BRCA1
ERCC1	2827.137403	0.113157834	0.096369498	-1.174207985	0.240311729	0.415896497	ERCC1
CD22	297.5931583	-0.921499177	0.272050014	3.387241795	0.000705991	0.005020951	CD22
SEMA3B	2468.282925	-0.584827478	0.221108074	2.644984729	0.00816946	0.035056449	SEMA3B
MBTPS2	2234.828359	0.120240191	0.087557412	-1.373272554	0.169667632	0.328537673	MBTPS2
PRICKLE3	2510.294456	0.029389555	0.097890138	-0.30022999	0.764001731	0.862082549	PRICKLE3
LTF	1738.332355	-0.711182906	0.366207855	1.942019798	0.052134704	0.142569491	LTF
EXTL3	6425.968555	0.395953582	0.113864821	-3.477400466	0.000506301	0.003827693	EXTL3
NR1H4	72.18518662	-1.089062201	0.456393672	2.386234226	0.017021906	0.061967518	NR1H4
ELOVL5	5053.492318	0.875523761	0.170621464	-5.131381135	2.88E-07	7.35E-06	ELOVL5
ALOX5	1635.220806	-0.644885341	0.206412346	3.124257603	0.001782543	0.010592865	ALOX5
KDM5D	1507.751594	-0.077865553	0.302601042	0.257320834	0.796931111	0.88292276	KDM5D
CALCOCO1	3937.721562	-0.221297571	0.090869618	2.435330698	0.014878185	0.05592835	CALCOCO1
UBR7	2886.194717	0.194663157	0.075555788	-2.576416193	0.00998304	0.041010602	UBR7
MAP4K5	4280.891695	0.371552114	0.080400385	-4.621272848	3.81E-06	6.58E-05	MAP4K5
EHD3	2116.054789	-0.491873207	0.188687895	2.606808491	0.009139046	0.038209091	EHD3
PSMC4	7008.462207	-0.173949473	0.075628145	2.300062679	0.021444669	0.073896548	PSMC4
MAN2B2	5266.416679	-0.124544258	0.088899069	1.400962459	0.161225299	0.317480987	MAN2B2
SLC7A14	7.681326221	0.561532713	0.285613273	-1.96605958	0.049291729	0.136975253	SLC7A14
CLDN11	125.6323293	-0.142582758	0.208734996	0.683080273	0.49455612	0.664208559	CLDN11
SLC25A39	13244.72661	-0.24565078	0.086759647	2.831394417	0.004634553	0.022585876	SLC25A39
MVP	15312.19915	-0.451027392	0.114109639	3.952579269	7.73E-05	0.000819739	MVP
NUB1	4337.379679	-0.046518682	0.079010302	0.58876729	0.556017391	0.715546132	NUB1
PGM3	3221.378298	0.064036715	0.088508381	-0.723510184	0.4693665	0.643266374	PGM3
RWDD2A	404.8043889	-0.222421554	0.099076003	2.244958895	0.024770771	0.082407747	RWDD2A
CLK1	5538.208708	0.018735016	0.086962001	-0.215439114	0.829424977	0.902621675	CLK1
POLR3B	1231.087442	0.183992073	0.08844943	-2.080195127	0.037507639	0.112145253	POLR3B
ANGEL1	2520.18325	-0.044049082	0.077644186	0.56731978	0.570496941	0.726185451	ANGEL1
RNF14	2349.939884	0.07167503	0.0627701	-1.141865782	0.253509814	0.430800113	RNF14
DNASE1L1	778.2876727	-0.071664584	0.086041432	0.83290785	0.404896702	0.585123723	DNASE1L1
DDX11	3318.515016	-0.002573886	0.096793425	0.02659154	0.978785521	0.98890163	DDX11
HEBP1	2074.299039	0.092101159	0.085120118	-1.082013999	0.279246307	0.459787227	HEBP1
GPRC5A	36947.11727	-1.225917204	0.253127448	4.843082859	1.28E-06	2.64E-05	GPRC5A
MAMLD1	754.5020187	0.830364174	0.161209004	-5.150854795	2.59E-07	6.74E-06	MAMLD1
CD6	589.5214671	-0.109070407	0.182589424	0.597353368	0.55027148	0.71095972	CD6
TACC3	5642.544716	-0.034514408	0.114198691	0.302231206	0.762475817	0.861014512	TACC3
UFL1	4179.370283	-0.025988218	0.074761563	0.347614698	0.728129567	0.837796447	UFL1
POLA2	467.1419299	0.133711683	0.10041296	-1.331617784	0.182985818	0.346215645	POLA2
ZC3H3	5370.856372	-0.085528458	0.085025856	1.005911163	0.314458306	0.497501046	ZC3H3
CAPN1	30393.05218	-0.189101395	0.109167631	1.732211217	0.083235963	0.200765442	CAPN1
ACP3	1466.355117	-1.226825944	0.213393635	5.749121545	8.97E-09	3.76E-07	ACP3
MDH1	7135.700274	0.008558631	0.059699376	-0.143362149	0.886004175	0.936941454	MDH1
SLC30A9	4635.55057	-0.182517365	0.070962527	2.572024584	0.010110571	0.041402814	SLC30A9
MTMR11	3213.685069	-1.264634529	0.177800551	7.112658098	1.14E-12	1.55E-10	MTMR11
COX15	2504.555699	-0.180948906	0.064664063	2.798291646	0.00513737	0.02453422	COX15
CCDC88C	6384.887577	-0.130155859	0.105905348	1.228982882	0.219078224	0.390961492	CCDC88C
YAF2	1217.453347	0.18265207	0.06216654	-2.938108979	0.003302209	0.017289157	YAF2
ZMYND11	6123.861096	-0.01811582	0.073692785	0.24582895	0.805814646	0.88846467	ZMYND11
WAS	731.3348475	0.193684987	0.177638491	-1.090332315	0.275566785	0.455615749	WAS
DPEP1	567.7276286	-3.683817014	0.367716336	10.01809453	1.27E-23	2.26E-20	DPEP1
BID	2701.151312	-0.021263134	0.095919094	0.221677807	0.824564708	0.89990378	BID
MATR3	365.7278161	0.201864662	0.105239184	-1.918151153	0.055091848	0.148320648	MATR3
NPC1L1	1009.823836	-1.638516955	0.350153073	4.679430459	2.88E-06	5.18E-05	NPC1L1
XYLT2	3483.99168	0.222189791	0.093748003	-2.37007492	0.017784481	0.064036112	XYLT2
RGPD5	16.85309435	-0.05762054	0.117767695	0.489272882	0.624648517	0.767189473	RGPD5
STMN4	5.470372091	-0.332473846	0.324465391	1.024682002	0.305513258	0.487857769	STMN4
NUDCD3	7501.226243	-0.035444765	0.071872083	0.493164578	0.621896304	0.76535821	NUDCD3
ISL1	98.03048531	-1.388018223	0.34769948	3.992005468	6.55E-05	0.000713375	ISL1
CHDH	1897.574697	-1.167735722	0.255939159	4.562552005	5.05E-06	8.31E-05	CHDH
IL20RA	1228.926163	-0.641781176	0.177064424	3.62456309	0.00028945	0.002434693	IL20RA
CLCA1	46.23513379	1.252445049	0.478260359	-2.618751535	0.00882522	0.037204208	CLCA1
CLCA4	5823.069138	-2.826539207	0.425012179	6.65048991	2.92E-11	2.66E-09	CLCA4
GLT8D1	2231.248757	0.065162203	0.068470122	-0.951688146	0.341255163	0.524542421	GLT8D1
ATP2C1	12999.054	0.25679239	0.089626238	-2.865147491	0.004168151	0.020803993	ATP2C1
IGF1	102.7720632	0.103536492	0.261976512	-0.395212882	0.692685787	0.814451391	IGF1
SLC38A5	2222.164938	0.513011678	0.247621531	-2.071757153	0.038288094	0.113897659	SLC38A5
RALBP1	9544.362375	-0.080308129	0.094176406	0.852741488	0.393802678	0.575332227	RALBP1
RUFY3	2648.950947	-0.044566923	0.083047499	0.536643773	0.591513702	0.742147998	RUFY3
CNTN1	2168.076449	1.359782882	0.338050445	-4.022425953	5.76E-05	0.000638884	CNTN1
SLC11A1	962.5578714	0.738755615	0.166848722	-4.427697182	9.52E-06	0.000142113	SLC11A1
WWTR1	9212.105765	0.530283589	0.133598146	-3.969243629	7.21E-05	0.000773339	WWTR1
AGPS	5849.261249	0.278577535	0.083867962	-3.321620436	0.000894963	0.006055392	AGPS
ZNF806	3.374861851	0.426835145	0.303890788	-1.404567569	0.160149906	0.316061999	ZNF806
CXorf56	1222.499902	0.072785848	0.064809031	-1.12308186	0.26140273	0.439769823	CXorf56
ATP1A2	251.3321432	0.262353182	0.316156397	-0.829820888	0.406640059	0.586742193	ATP1A2
TTC27	1561.101707	0.192622496	0.071656825	-2.688124908	0.007185451	0.031697032	TTC27
ZNF582	34.46536524	0.307674695	0.19788656	-1.554803394	0.119992901	0.259299155	ZNF582
VSIG2	1516.477677	-1.72951194	0.348518288	4.962471129	6.96E-07	1.57E-05	VSIG2
PHLDB1	3084.106168	0.513852408	0.109851609	-4.677695768	2.90E-06	5.21E-05	PHLDB1
MARCO	231.3209254	0.819994938	0.278108603	-2.948470234	0.003193509	0.016838945	MARCO
CYP24A1	1142.422888	1.240934268	0.347868361	-3.567252459	0.000360744	0.002917059	CYP24A1
PRDM11	1563.785344	0.274733466	0.101678947	-2.701970014	0.006892998	0.030719628	PRDM11
SYT13	1936.478363	-1.504245945	0.36254908	4.149082225	3.34E-05	0.000403163	SYT13
SNAI2	3743.439844	1.701818598	0.223644025	-7.609497255	2.75E-14	5.77E-12	SNAI2
CD74	107097.9228	-0.156688535	0.178437973	0.878112054	0.379882912	0.561576702	CD74
HGF	442.2851209	0.280005376	0.210073485	-1.332892515	0.182567079	0.345722527	HGF
ZRANB1	1340.613874	-0.023059579	0.071492415	0.322545806	0.747039242	0.850745076	ZRANB1
NCDN	3184.203197	0.001110706	0.093001573	-0.011942874	0.990471192	0.994980197	NCDN
ADGRA2	3467.937039	0.666391688	0.150298419	-4.43379042	9.26E-06	0.000138843	ADGRA2
CCT8L1P	2.665624827	-0.436157986	0.210108159	2.075873626	0.037905641	0.113005134	CCT8L1P
ZFP64	2979.41827	0.167632082	0.084718724	-1.978689874	0.047850934	0.133993199	ZFP64
MNAT1	868.0020332	0.46999049	0.085593524	-5.490958545	4.00E-08	1.38E-06	MNAT1
SAMD4A	1620.267905	0.584387702	0.147845349	-3.952695894	7.73E-05	0.000819701	SAMD4A
RUNX3	3008.427764	0.675338994	0.182332203	-3.703893128	0.000212316	0.001879199	RUNX3
MRE11	2497.324604	0.058099266	0.077389542	-0.750737945	0.452810382	0.629132179	MRE11
PLEKHB1	2317.88374	-1.548704467	0.307643291	5.034091468	4.80E-07	1.13E-05	PLEKHB1
SERPINB1	20512.22093	-0.850846885	0.174388593	4.87902833	1.07E-06	2.25E-05	SERPINB1
CYP3A43	7.698790978	-0.438202189	0.233141954	1.87955098	0.060169299	0.158391384	CYP3A43
SLC7A9	109.5133255	-0.489582126	0.299505131	1.634636857	0.102125196	0.232324438	SLC7A9
SPAST	3368.628013	0.130884134	0.084143843	-1.555480819	0.119831599	0.259020404	SPAST
NRXN3	449.8122287	0.142981651	0.270243139	-0.529085222	0.596746332	0.746223773	NRXN3
OSBPL5	2241.804301	-0.046979018	0.104854012	0.448042164	0.654122767	0.787856177	OSBPL5
AQR	5823.184263	-0.048950654	0.068742993	0.712082086	0.476413946	0.648826499	AQR
CPS1	5432.969713	-3.035562507	0.38111024	7.965051027	1.65E-15	4.70E-13	CPS1
C8B	4.307420891	0.981338241	0.383259744	-2.560504349	0.010452036	0.042505298	C8B
FHL1	3042.311359	0.550555651	0.201562793	-2.731434919	0.006305919	0.028644594	FHL1
RTF2	4158.448028	-0.097591972	0.062230567	1.568232088	0.116826978	0.254412033	RTF2
GABRA1	3.074967233	0.961049477	0.505954174	-1.899479295	0.057501486	0.153035076	GABRA1
NLRP2	2407.658553	-0.059890777	0.330006951	0.181483381	0.855988177	0.918411515	NLRP2
SLC45A4	3579.409478	-0.564378561	0.134433932	4.198185325	2.69E-05	0.000336625	SLC45A4
RNF10	13154.86554	-0.112880574	0.065203749	1.731197592	0.083416529	0.20099041	RNF10
ZNF839	381.9352371	0.051503499	0.085442277	-0.602787061	0.546650355	0.708192808	ZNF839
ZDHHC6	2884.979597	-0.367537156	0.068202316	5.388924838	7.09E-08	2.22E-06	ZDHHC6
GRAMD1B	1871.275769	-0.576682928	0.285475056	2.020081668	0.043374917	0.124801148	GRAMD1B
RNH1	9299.289606	-0.132176497	0.08833662	1.496282027	0.134580177	0.281257978	RNH1
NDUFS1	8677.406066	-0.203102076	0.078475623	2.588091291	0.00965094	0.039932777	NDUFS1
RB1CC1	7900.352103	0.181836981	0.088842518	-2.046733758	0.040684233	0.119067653	RB1CC1
ERP44	7594.789931	-0.00936932	0.075062073	0.124820962	0.900665292	0.945436181	ERP44
ALAS1	4389.859332	-0.52317408	0.096245163	5.435848055	5.45E-08	1.78E-06	ALAS1
BIRC3	7908.502831	-0.340680204	0.239448077	1.422772769	0.154802038	0.308996741	BIRC3
AKAP11	6843.853317	-0.269912577	0.088207519	3.059972425	0.002213574	0.01259569	AKAP11
GLRX2	1454.098533	-0.027890518	0.062284297	0.447793736	0.654302064	0.78796347	GLRX2
SNAPC1	843.0389265	0.971123628	0.135117584	-7.187248295	6.61E-13	9.38E-11	SNAPC1
DERA	3005.474963	0.20453751	0.103472251	-1.976737808	0.048071275	0.134391159	DERA
STRAP	9224.320608	0.156370364	0.082158253	-1.90328248	0.057003696	0.152139524	STRAP
ABCC2	619.1824749	-0.937659385	0.282801293	3.315612092	0.000914427	0.00615999	ABCC2
DEF6	1951.130941	0.047875204	0.112853818	-0.424223163	0.67140307	0.799728734	DEF6
PLEKHO1	2023.740966	0.690937994	0.132605887	-5.210462461	1.88E-07	5.16E-06	PLEKHO1
GCLM	7421.78957	0.412646173	0.219551223	-1.879498404	0.060176471	0.158401595	GCLM
UBR2	6543.852283	-0.279342289	0.100704197	2.773889236	0.005539053	0.026031278	UBR2
EHD2	15263.05311	0.762231373	0.148633428	-5.12826341	2.92E-07	7.45E-06	EHD2
DEPDC1	2103.77982	0.642026884	0.110238114	-5.824001003	5.75E-09	2.60E-07	DEPDC1
CCDC28A	1045.697198	-0.280979847	0.083702337	3.356893688	0.000788234	0.005477897	CCDC28A
RRAGD	1069.338891	-0.038417412	0.189596986	0.202626703	0.839426817	0.908749288	RRAGD
HSF2	1041.248691	0.237414836	0.077064541	-3.080727323	0.002064957	0.011936402	HSF2
PHF20	4171.757802	-0.006452996	0.066064516	0.097677191	0.922188628	0.957374969	PHF20
HSD17B6	185.6603592	0.891235031	0.187380296	-4.756290006	1.97E-06	3.82E-05	HSD17B6
NR1H3	1031.07552	-0.2426684	0.132507054	1.831362127	0.06704651	0.171683252	NR1H3
TYMP	11477.29252	0.495772551	0.185583577	-2.671424697	0.007553002	0.032997652	TYMP
NCAPH2	3261.256943	0.303485329	0.087000212	-3.48832863	0.00048605	0.003704872	NCAPH2
TOMM34	4067.552722	-0.124250156	0.097886857	1.269324199	0.204325459	0.373529962	TOMM34
SEC63	7313.776512	0.059108427	0.064085369	-0.922338868	0.356351846	0.538879808	SEC63
KPNA6	9197.32088	0.026597727	0.064706295	-0.411053164	0.681033552	0.806149734	KPNA6
VIM	17262.50506	1.002388283	0.12965247	-7.731347368	1.06E-14	2.50E-12	VIM
RTEL1-TNFRSF6B	316.8625986	-0.248712756	0.13136309	1.893322974	0.058314932	0.154660921	RTEL1-TNFRSF6B
FAS	1353.144725	0.429547014	0.130349403	-3.295350825	0.000982989	0.006546492	FAS
RNASET2	2230.465123	-0.629059821	0.136661932	4.603036193	4.16E-06	7.08E-05	RNASET2
CD44	55544.74702	0.670304609	0.159062912	-4.214084873	2.51E-05	0.000318614	CD44
KCNG1	375.7014078	1.266370619	0.268885097	-4.709709221	2.48E-06	4.59E-05	KCNG1
AGPAT4	1227.624867	0.518489204	0.146460631	-3.540126782	0.000399935	0.003168978	AGPAT4
SLAMF7	1345.165068	0.171170693	0.225417482	-0.759349681	0.447643406	0.624876992	SLAMF7
BTN3A1	3154.945289	-0.160917415	0.127777747	1.259353982	0.207902503	0.377658406	BTN3A1
MIPEP	1426.413067	-0.255167613	0.093861783	2.71854639	0.006556946	0.02953665	MIPEP
PRKCH	2447.982803	0.081366748	0.111194171	-0.731753717	0.464318903	0.638738907	PRKCH
INSRR	13.14108412	0.480319065	0.211441699	-2.271638315	0.023108365	0.078052793	INSRR
IFNGR1	9640.233739	0.05279521	0.101964805	-0.517778756	0.604612642	0.752364094	IFNGR1
B4GALT7	1798.29517	-0.283006593	0.080019676	3.536712541	0.00040514	0.003204419	B4GALT7
SH2D2A	693.290387	0.409432215	0.13776214	-2.972022748	0.002958448	0.01587827	SH2D2A
VRK2	1356.666878	0.198652436	0.085607237	-2.320509837	0.020313313	0.070871188	VRK2
TNFRSF1B	3448.634291	-0.380453814	0.168523835	2.25756679	0.023972681	0.08027886	TNFRSF1B
VEZT	5861.214015	0.252032005	0.06919146	-3.642530536	0.000269971	0.002299797	VEZT
POU2F2	1318.755943	0.422163544	0.162410732	-2.599357445	0.009339846	0.038888694	POU2F2
BRD9	3492.687816	0.15568858	0.098560484	-1.579624744	0.114192829	0.250421501	BRD9
SNX1	6458.968287	0.008417156	0.05720106	-0.147150347	0.883013352	0.93529499	SNX1
TBPL1	944.977201	0.049964825	0.076664524	-0.65173332	0.514573223	0.681236238	TBPL1
ARNTL2	7554.504576	0.502665398	0.166942317	-3.011012471	0.002603782	0.014338334	ARNTL2
BCLAF1	12130.68781	0.030626355	0.051702175	-0.592361058	0.553608837	0.71349153	BCLAF1
SLC39A9	8341.841522	-0.177545363	0.067842171	2.617035393	0.008869714	0.0373525	SLC39A9
ANK1	593.37287	0.351599819	0.238793566	-1.472400721	0.140912698	0.290317269	ANK1
IBSP	127.589296	1.12914829	0.227840111	-4.955880188	7.20E-07	1.61E-05	IBSP
TFB1M	674.5641728	-0.210181183	0.078752686	2.668876371	0.007610546	0.03319448	TFB1M
RABEP1	3028.805484	0.31708602	0.071531907	-4.432791394	9.30E-06	0.000139401	RABEP1
HMGB3	4709.321294	0.301365772	0.130566968	-2.308131808	0.020991807	0.072710413	HMGB3
NUP160	6409.603696	0.245860769	0.071832489	-3.422695964	0.000620034	0.004524686	NUP160
BAK1	3065.64202	-0.037363036	0.107670771	0.347011874	0.728582399	0.838158989	BAK1
MUSK	76.92971122	0.151415983	0.225847286	-0.670435255	0.502580367	0.670971532	MUSK
IKZF2	1782.286801	-0.6069234	0.187383475	3.238937693	0.001199758	0.00769217	IKZF2
GRN	44096.28875	-0.2110324	0.093296058	2.261964815	0.023699577	0.07953594	GRN
FAM13B	1693.422605	0.078983765	0.080038953	-0.986816579	0.323732565	0.507215811	FAM13B
ARHGAP31	2011.013662	0.310783897	0.132346899	-2.348252209	0.018861745	0.066888627	ARHGAP31
CENPQ	652.3639603	0.413487118	0.107758939	-3.837149111	0.000124471	0.00121012	CENPQ
SARS1	8200.679128	-0.100315268	0.087514402	1.146271544	0.251682813	0.428679734	SARS1
RANBP3	4372.581762	0.036094058	0.056949553	-0.633790015	0.52621787	0.691083858	RANBP3
ARID4A	3027.614523	-0.022529682	0.079028251	0.285083895	0.775579868	0.868930516	ARID4A
EIPR1	1985.773762	-0.234335594	0.08386382	2.794239459	0.005202194	0.024792109	EIPR1
PNPLA6	4972.992476	-0.090598555	0.071465917	1.267716968	0.204899043	0.374265966	PNPLA6
IFT88	894.5795034	-0.193386447	0.092691972	2.086334373	0.036948345	0.110824301	IFT88
ALG1	1255.66735	-0.168194558	0.093615777	1.796647568	0.072391588	0.181554524	ALG1
ZCCHC8	2291.191114	0.102407933	0.059659605	-1.716537221	0.086063762	0.20547408	ZCCHC8
ABCF2	1503.054433	0.079279974	0.092873613	-0.853632932	0.393308406	0.574816979	ABCF2
CHPF2	5216.787687	0.130616426	0.087306834	-1.496061883	0.13463753	0.281328224	CHPF2
LRRC7	64.1764371	0.510754375	0.146039045	-3.497382328	0.000469848	0.003606147	LRRC7
FUT8	3401.022255	-0.360054768	0.141133477	2.551164872	0.010736352	0.043357306	FUT8
UBA6	7535.707746	0.412690704	0.101073399	-4.083079327	4.44E-05	0.000511854	UBA6
GAB2	1840.485407	-0.727782304	0.132355446	5.498695582	3.83E-08	1.33E-06	GAB2
ATP6V0A1	5855.599755	-0.422530596	0.078575245	5.377400947	7.56E-08	2.34E-06	ATP6V0A1
PIAS1	4533.85738	-0.262981892	0.059075688	4.451609464	8.52E-06	0.000129622	PIAS1
SLC4A7	3296.399145	0.422937937	0.113157958	-3.737588991	0.000185793	0.001685261	SLC4A7
APBA2	791.3104115	1.074670616	0.192421718	-5.584975686	2.34E-08	8.57E-07	APBA2
MAP2K3	5753.834976	-0.420033153	0.10591014	3.965938982	7.31E-05	0.000782041	MAP2K3
EFCAB1	94.35622819	2.272307515	0.306288278	-7.418852363	1.18E-13	2.06E-11	EFCAB1
TMSB10	52533.93706	0.047340961	0.117616606	-0.402502355	0.687314356	0.810572618	TMSB10
ASTE1	668.395157	-0.032596761	0.077474135	0.420743783	0.673942186	0.801701052	ASTE1
RNF19A	5861.601526	0.035239238	0.107819136	-0.326836583	0.743791488	0.848512843	RNF19A
PEX3	1066.834701	0.060212454	0.07846597	-0.767370295	0.442861385	0.620527322	PEX3
GABARAPL2	3574.139838	-0.088030816	0.071257441	1.235391219	0.216684939	0.38811591	GABARAPL2
MYOC	88.29264815	1.063023678	0.451091805	-2.356557284	0.018445223	0.065770323	MYOC
SH3YL1	3476.173366	-0.566709406	0.109135254	5.192725425	2.07E-07	5.58E-06	SH3YL1
FAM136A	3603.398871	-0.259968774	0.077458468	3.356234382	0.000790116	0.005488595	FAM136A
VCL	22199.15721	0.291573201	0.094237747	-3.094017085	0.001974661	0.011530842	VCL
DEPDC1B	1312.828334	0.264853586	0.121897475	-2.172756957	0.029798614	0.094521612	DEPDC1B
DAPK2	740.9778705	-0.725104429	0.153263362	4.731100896	2.23E-06	4.23E-05	DAPK2
NSMAF	3308.589502	0.126832181	0.082366909	-1.539843877	0.123598414	0.264885955	NSMAF
ADSS2	4392.812391	0.121867825	0.073263236	-1.663423993	0.096227594	0.222378382	ADSS2
STAP1	54.64900973	-0.083780851	0.238887394	0.350712734	0.725803872	0.836371619	STAP1
TIMP2	15478.26195	0.973132222	0.139080971	-6.996875362	2.62E-12	3.20E-10	TIMP2
RFC1	4299.174993	0.286059624	0.075544151	-3.786654827	0.000152689	0.00143403	RFC1
TBC1D23	4184.763879	0.110711002	0.074369104	-1.488669309	0.136574471	0.28415358	TBC1D23
CUL3	4735.726302	-0.22439941	0.070346094	3.189934198	0.001423052	0.008835301	CUL3
MYOM2	122.5286089	-0.636437739	0.217493272	2.926241047	0.00343085	0.017828782	MYOM2
OTC	87.18010296	-3.711542993	0.479097577	7.746945864	9.41E-15	2.24E-12	OTC
CYP46A1	73.93004657	0.548766564	0.19577173	-2.803094006	0.005061491	0.024263382	CYP46A1
ZZZ3	3661.458312	0.21730204	0.062023228	-3.503559043	0.000459085	0.003539714	ZZZ3
SLC18A1	20.70233983	-0.285375249	0.330066141	0.86460019	0.387258268	0.568993387	SLC18A1
USP2	350.5692558	-0.320446221	0.196623259	1.62974728	0.10315492	0.234026068	USP2
CASR	12.46232788	-0.675008982	0.31405414	2.149339541	0.031607494	0.098642696	CASR
TUBG2	1113.111999	0.096409234	0.107806697	-0.894278714	0.371172786	0.553583025	TUBG2
RPL26L1	974.9419063	0.185299774	0.092922958	-1.994122636	0.046138654	0.130443723	RPL26L1
FLT4	1025.975571	0.278583881	0.143215445	-1.945208361	0.051749906	0.141702483	FLT4
NSUN2	6719.726567	0.163529078	0.084582672	-1.933363824	0.053191394	0.144631099	NSUN2
FBXO42	2977.472691	-0.017269383	0.063733301	0.270963254	0.786419294	0.876072451	FBXO42
MFAP3	1538.927473	0.143317611	0.085623278	-1.673815994	0.094166768	0.219099994	MFAP3
MRI1	1140.208923	0.062656322	0.102156594	-0.613336055	0.539654158	0.702169029	MRI1
METTL1	862.3642933	0.157569965	0.08808058	-1.788929686	0.07362614	0.183921975	METTL1
HOXC8	342.6473917	0.343331136	0.170719088	-2.011088151	0.044316147	0.126722177	HOXC8
AGA	1264.86448	0.04762427	0.099462299	-0.478817309	0.632068602	0.772606307	AGA
PI4K2B	3402.595649	-0.016505624	0.078479448	0.210317789	0.833419652	0.90488813	PI4K2B
BOD1L1	6781.994072	0.136235202	0.075444746	-1.805761303	0.070955632	0.179064143	BOD1L1
MAT2B	4518.778347	0.044341654	0.063579496	-0.697420656	0.485539578	0.656682451	MAT2B
TLL1	359.1272648	1.493567918	0.258551342	-5.776678272	7.62E-09	3.30E-07	TLL1
EDC4	4781.344861	0.055224448	0.069461257	-0.795039571	0.426590484	0.60553971	EDC4
TRIO	11485.13445	0.626281364	0.106471776	-5.882135049	4.05E-09	1.93E-07	TRIO
VCAN	12932.3226	1.559484798	0.175471832	-8.887379685	6.26E-19	3.63E-16	VCAN
CLEC16A	3649.15018	-0.188036476	0.067941911	2.767606519	0.005646959	0.026414523	CLEC16A
MSR1	1130.75464	0.967624906	0.177265382	-5.458623098	4.80E-08	1.61E-06	MSR1
CDH1	34793.95035	-0.394992219	0.131214024	3.010289644	0.002609987	0.014363326	CDH1
MTREX	3972.304831	0.080831152	0.069016463	-1.171186523	0.241523811	0.417256345	MTREX
DNAH5	479.276039	0.302036869	0.239636228	-1.260397358	0.207526054	0.377273755	DNAH5
ZFYVE16	2646.317112	0.182868708	0.075265521	-2.429647812	0.015113501	0.05660062	ZFYVE16
RIPOR1	3697.779406	0.396467298	0.096573762	-4.105331396	4.04E-05	0.000471058	RIPOR1
C6	43.25585641	-0.840881336	0.401918999	2.092166179	0.036423653	0.109720382	C6
RAI14	7520.948013	0.796259308	0.130969731	-6.079720116	1.20E-09	6.81E-08	RAI14
SOX30	153.8203931	-0.641506841	0.249447133	2.571714624	0.010119627	0.041423132	SOX30
PNKP	2521.741954	-0.114400298	0.068795315	1.662908278	0.096330797	0.222530817	PNKP
BEST2	32.93309725	0.455874087	0.269329411	-1.69262646	0.090526591	0.212989419	BEST2
PHLPP2	1145.151942	-0.234949581	0.107917938	2.177113335	0.029472112	0.093841406	PHLPP2
SPDL1	1568.02302	0.27857389	0.089240071	-3.121623377	0.001798569	0.01067096	SPDL1
STAU2	2921.040818	-0.078674972	0.085743729	0.917559494	0.358849532	0.541371895	STAU2
SLC66A1	1262.026128	-0.052716683	0.077174945	0.683080283	0.494556114	0.664208559	SLC66A1
CTNS	1357.477529	0.152931454	0.075734669	-2.01930577	0.043455449	0.12498053	CTNS
RTN4R	954.2369417	0.543819938	0.144785586	-3.756036432	0.000172626	0.00158567	RTN4R
PHF23	2137.621192	0.187811473	0.075781413	-2.478331634	0.013199839	0.050993675	PHF23
CDH10	5.628491095	1.53928574	0.445727773	-3.453421201	0.000553524	0.004124422	CDH10
INPP4A	2972.126363	0.255756102	0.091127254	-2.806581904	0.005007018	0.024057392	INPP4A
RAB27B	4081.196829	-0.553333947	0.169372051	3.266973172	0.00108704	0.007103933	RAB27B
PSMA4	9275.994096	0.09452829	0.073060534	-1.293835189	0.195722355	0.36273786	PSMA4
MYO16	101.2334894	1.460515212	0.207737517	-7.030579899	2.06E-12	2.59E-10	MYO16
LSG1	5323.99311	0.033830445	0.096921335	-0.34905055	0.72705136	0.837138411	LSG1
PARP3	1390.390244	-0.26680555	0.113021292	2.360666251	0.01824214	0.065225073	PARP3
TNC	62496.12163	2.11401253	0.264724348	-7.985712486	1.40E-15	4.12E-13	TNC
THAP3	517.4828264	0.057239245	0.075948963	-0.753654064	0.451056972	0.627470326	THAP3
RIPOR3	549.526775	0.722029941	0.167824507	-4.302291449	1.69E-05	0.000230164	RIPOR3
TDP1	1507.947057	0.118798807	0.078052612	-1.522035001	0.128000311	0.271432883	TDP1
AIFM2	1756.109271	-0.496275356	0.120695208	4.111806624	3.93E-05	0.000460269	AIFM2
C2orf83	3.996780685	0.501888486	0.317762724	-1.579444183	0.11423421	0.250466576	C2orf83
SPATA7	446.230494	0.111941133	0.095086296	-1.177258319	0.239092418	0.414440068	SPATA7
MED17	381.3344399	0.017746875	0.079606629	-0.222932127	0.823588332	0.899296067	MED17
RETSAT	4983.722219	-0.534194652	0.112510403	4.74795787	2.05E-06	3.95E-05	RETSAT
CAPG	7974.936084	0.041525456	0.119786431	-0.346662439	0.728844932	0.838320671	CAPG
AP2S1	5502.934644	-0.117488558	0.093018324	1.263068961	0.206564398	0.376126191	AP2S1
USH2A	32.02465531	0.217968144	0.207019103	-1.052889039	0.29239185	0.474169315	USH2A
ZPBP	1.769536613	0.182399882	0.469765984	-0.388278182	0.697810181	0.818271491	ZPBP
TG	202.5022243	0.012555083	0.27396801	-0.045826822	0.96344828	0.981089744	TG
ADAM28	2006.898405	-0.623009687	0.245308719	2.539696465	0.011094871	0.044469153	ADAM28
BARX2	1818.605996	-0.615377049	0.240717578	2.556427548	0.010575309	0.042889441	BARX2
DCUN1D1	4403.219278	0.329157985	0.097456567	-3.377483906	0.000731522	0.005162475	DCUN1D1
JADE2	6820.694078	0.392539528	0.145400565	-2.699711149	0.00693997	0.030886045	JADE2
ZIC2	678.2996957	0.005850682	0.266415945	-0.021960707	0.982479299	0.990738024	ZIC2
LCP2	1570.507731	0.486024162	0.154211769	-3.151667128	0.001623412	0.009828121	LCP2
TRIT1	1417.717853	0.005673551	0.110788836	-0.051210498	0.959157787	0.978260964	TRIT1
ADRB1	193.0517104	-0.722839303	0.228086417	3.169146649	0.001528872	0.009358239	ADRB1
GUCA2B	7.502172556	-1.680048808	0.429418675	3.912379472	9.14E-05	0.000938794	GUCA2B
CUL7	3443.597197	-0.240237609	0.12354481	1.94453825	0.051830577	0.141858781	CUL7
CTNNA1	32917.99018	-0.206348477	0.077170727	2.67392166	0.007496996	0.032812574	CTNNA1
PHKA2	2057.890292	-0.065922102	0.10041739	0.656480933	0.511514732	0.678685354	PHKA2
CNTLN	784.0298061	1.057451453	0.188062738	-5.622865336	1.88E-08	7.12E-07	CNTLN
EPHA3	447.8260891	0.631615124	0.205481542	-3.073829	0.002113305	0.012160353	EPHA3
HSPA5	57682.5261	0.05276896	0.076412435	-0.690580785	0.489829026	0.660274758	HSPA5
DSG2	26359.51057	-0.149928565	0.13722446	1.092579013	0.274578681	0.454626721	DSG2
GEMIN8	829.0556978	-0.234736148	0.083710579	2.804139604	0.005045106	0.024204129	GEMIN8
OFD1	2370.784936	-0.133552831	0.076931328	1.736000578	0.082563732	0.199724849	OFD1
GPM6B	752.6569583	0.707499528	0.161854171	-4.371215916	1.24E-05	0.000177795	GPM6B
MAGEC2	28.67935578	0.332988352	0.690062298	-0.482548247	0.629416534	0.770571917	MAGEC2
PREX2	698.5439037	0.077836831	0.17843557	-0.43621813	0.662678475	0.793660012	PREX2
WDR37	1765.085571	-0.299876605	0.076444598	3.922796527	8.75E-05	0.000904703	WDR37
YTHDC2	3247.883191	-0.017439011	0.071421983	0.244168673	0.807100188	0.889368788	YTHDC2
CTPS2	1904.648992	-0.225771695	0.104087489	2.169056982	0.030078358	0.095154506	CTPS2
ATP6V1H	3656.128625	0.022198452	0.072895996	-0.304522235	0.760730056	0.859762225	ATP6V1H
POLR2B	8022.803593	0.154309589	0.076599276	-2.014504526	0.04395659	0.126007495	POLR2B
FAM214A	2654.505304	-0.267520611	0.101095832	2.64620812	0.008139972	0.034974397	FAM214A
ARAP2	3556.73861	-0.177331487	0.128925854	1.375453269	0.168990964	0.327859881	ARAP2
TPR	13997.30164	0.00884816	0.071328589	-0.12404788	0.901277365	0.94571548	TPR
CP	894.5462911	-0.226072921	0.289739664	0.780262247	0.43523653	0.613304029	CP
KATNIP	2644.569199	-0.185025304	0.067863699	2.726425267	0.006402445	0.028973623	KATNIP
DTNBP1	839.9867172	-0.352632703	0.081981655	4.301361131	1.70E-05	0.000230937	DTNBP1
XK	1411.319881	-0.736094475	0.248138287	2.966468753	0.00301241	0.016062067	XK
ANO2	76.0923157	-0.15419423	0.150110896	1.027202117	0.304325302	0.486558383	ANO2
C12orf4	1460.407099	0.287537275	0.087420312	-3.289135761	0.001004955	0.006664375	C12orf4
SCML1	2005.023702	-0.723008418	0.144307427	5.010195471	5.44E-07	1.26E-05	SCML1
WWC3	4302.810983	0.185171992	0.125419627	-1.476419566	0.139831293	0.288699169	WWC3
ARHGAP6	447.8802638	-0.279954322	0.203595936	1.375048674	0.169116355	0.327945429	ARHGAP6
FAM184B	62.20211568	0.714878606	0.198813164	-3.59573075	0.000323482	0.002670433	FAM184B
MAP4	20743.66566	0.236002956	0.086109856	-2.740719443	0.006130483	0.028056977	MAP4
GOPC	3563.318456	0.324950677	0.069414494	-4.681308699	2.85E-06	5.15E-05	GOPC
ROS1	405.9934366	2.035179605	0.337267544	-6.034317981	1.60E-09	8.62E-08	ROS1
USP28	2826.170873	0.163389013	0.081409396	-2.007004357	0.044749199	0.127617988	USP28
HDAC9	1622.397121	0.258486487	0.213533153	-1.210521568	0.22607882	0.399274425	HDAC9
TSPAN17	2928.177226	-0.008921369	0.088489756	0.100818099	0.919694859	0.956044628	TSPAN17
NOP16	1395.613575	-0.125202378	0.094515855	1.324670632	0.185280418	0.349106723	NOP16
CC2D2A	875.5693397	0.420290171	0.106808731	-3.934979519	8.32E-05	0.000868602	CC2D2A
RRM2B	3275.344826	0.288745981	0.090917181	-3.175923177	0.001493605	0.00919435	RRM2B
ZNF800	2649.135516	-0.185108186	0.071806012	2.577892586	0.009940489	0.040881186	ZNF800
TNFRSF17	93.45001424	-0.354563226	0.273663527	1.295617395	0.195107333	0.361904768	TNFRSF17
SNX29	2769.61491	0.461255206	0.103969837	-4.436432902	9.15E-06	0.000137579	SNX29
LMO3	220.937632	0.000225637	0.216972584	-0.001039933	0.999170254	0.999461127	LMO3
MRPS10	4815.019115	-0.192727268	0.098485625	1.956907605	0.050358332	0.139031656	MRPS10
GUCA1A	2.938159034	0.499814543	0.235347882	-2.123726543	0.033693017	0.103527599	GUCA1A
RSF1	6143.368823	0.036951475	0.068272216	-0.54123737	0.588343982	0.73981303	RSF1
VPS13D	8827.488233	-0.258807359	0.090110098	2.872123819	0.004077232	0.020430754	VPS13D
CELF2	1800.45182	0.41900307	0.187323964	-2.236783068	0.025300522	0.083688482	CELF2
FAM120A	29776.89936	-0.041296458	0.080633717	0.512148761	0.6085469	0.755500894	FAM120A
R3HDM1	4249.035718	0.167493702	0.07302448	-2.293665118	0.021809742	0.074779589	R3HDM1
COL9A2	1171.805806	-0.250955083	0.223258325	1.124056999	0.260988846	0.43930398	COL9A2
KITLG	4907.825638	0.331204899	0.151861254	-2.180970394	0.029185606	0.093154727	KITLG
ERCC8	782.8689105	0.03971624	0.069536673	-0.571155302	0.567894374	0.724101995	ERCC8
ADAMTS6	314.4781538	0.557855384	0.152391546	-3.660671456	0.000251555	0.002169038	ADAMTS6
H6PD	11071.67275	-0.14092965	0.092526722	1.523123771	0.127727743	0.271046057	H6PD
VAMP3	8246.720369	-0.038488058	0.072659828	0.529702022	0.596318546	0.745929449	VAMP3
PER3	2480.347503	-0.086309576	0.170831094	0.50523341	0.613394907	0.758969985	PER3
UTS2	42.12396237	0.864638137	0.291339836	-2.967799217	0.002999402	0.016011641	UTS2
TNFRSF9	355.7051493	1.032967606	0.16952526	-6.093296121	1.11E-09	6.31E-08	TNFRSF9
EPN3	3453.311067	-0.553229199	0.15887246	3.482222158	0.000497271	0.003774254	EPN3
LTBP1	8935.139623	1.098230344	0.169547463	-6.477421291	9.33E-11	7.32E-09	LTBP1
RCN1	3678.742628	0.085021737	0.114311046	-0.743775334	0.457012405	0.632704773	RCN1
ELN	3484.738672	0.479124497	0.235105964	-2.037908729	0.041559061	0.120936341	ELN
RFC2	2768.264327	0.393618625	0.106560017	-3.693867868	0.000220869	0.001943458	RFC2
ARID1B	10693.12028	-0.001468397	0.05807036	0.025286517	0.979826429	0.989215181	ARID1B
CLPTM1L	9888.990202	0.032107635	0.093141791	-0.344717819	0.730306521	0.839279371	CLPTM1L
NEDD4L	7301.677554	-0.239653777	0.13608829	1.761016885	0.078235545	0.192291074	NEDD4L
FOXP3	423.7466347	0.400262699	0.160844896	-2.488501085	0.012828285	0.049842874	FOXP3
PPP1R3F	189.5620171	0.16823537	0.143583865	-1.171687157	0.241322681	0.417028687	PPP1R3F
HEXB	5873.873557	-0.007370005	0.085834937	0.085862536	0.931575694	0.96224016	HEXB
PTCD2	902.4393739	0.119151024	0.072503026	-1.643393821	0.100301478	0.229204262	PTCD2
NEXMIF	82.71582204	0.340496141	0.329037862	-1.034823589	0.300751304	0.482689137	NEXMIF
JKAMP	2621.235176	0.244532992	0.064486974	-3.791974962	0.000149454	0.001409703	JKAMP
DKK3	5998.739159	0.989842226	0.140882377	-7.026018788	2.13E-12	2.66E-10	DKK3
ARHGEF5	2772.782591	-0.097459496	0.132218203	0.737111034	0.46105483	0.63625011	ARHGEF5
NFE2L3	3215.751956	-0.349662378	0.162494291	2.15184408	0.031409637	0.098165781	NFE2L3
MCUR1	4109.937056	-0.102414605	0.08803978	1.163276475	0.244717347	0.420735261	MCUR1
LIMA1	15615.27647	0.226443325	0.118765351	-1.90664469	0.056566614	0.151291947	LIMA1
LETMD1	3059.145682	-0.133856313	0.082238796	1.627654096	0.103598252	0.234776177	LETMD1
SLC4A8	307.3265174	0.126799357	0.222349429	-0.570270665	0.568494134	0.72454987	SLC4A8
LAMC3	1090.051002	0.723008617	0.206324283	-3.504234238	0.000457922	0.003532794	LAMC3
PTGER3	395.2636986	0.580436848	0.219770846	-2.641100299	0.008263725	0.03536398	PTGER3
TNIP3	205.7989081	0.798428624	0.230138371	-3.469341603	0.000521736	0.00392219	TNIP3
MAPK9	3874.283109	-0.198253477	0.078922423	2.512004443	0.012004758	0.047249948	MAPK9
COL23A1	139.3210855	0.760555146	0.162633028	-4.676511022	2.92E-06	5.24E-05	COL23A1
BCAR1	9103.985775	-0.108784882	0.097301057	1.118023632	0.2635569	0.442156821	BCAR1
FAM160A2	3843.106205	-0.472273713	0.08693721	5.432354118	5.56E-08	1.81E-06	FAM160A2
HERPUD1	7990.068538	-0.21385198	0.115051694	1.858746907	0.063063021	0.163988463	HERPUD1
HOMER3	1035.734598	0.98256365	0.187838396	-5.230898861	1.69E-07	4.67E-06	HOMER3
RAD51	1052.039078	0.206629366	0.114538906	-1.804010308	0.071229691	0.179501508	RAD51
POLQ	2104.888184	0.27709378	0.119842495	-2.312149618	0.02076944	0.072174665	POLQ
PIK3CB	5164.323314	-0.225209792	0.086897891	2.59166005	0.00955141	0.039611576	PIK3CB
CYBA	10311.25722	-0.449811569	0.137416402	3.273347021	0.001062819	0.00697364	CYBA
THOC3	1459.58864	0.156670209	0.133525842	-1.173332494	0.240662497	0.4162916	THOC3
HEBP2	6337.801592	-0.468477722	0.093393698	5.016159877	5.27E-07	1.23E-05	HEBP2
MPHOSPH9	2053.285614	0.263340917	0.084270348	-3.124953478	0.001778332	0.010575791	MPHOSPH9
PLEKHA5	3997.337842	-0.04461945	0.091236991	0.489049991	0.624806305	0.767310186	PLEKHA5
PRSS8	7964.285343	-1.0097401	0.16510396	6.11578365	9.61E-10	5.60E-08	PRSS8
SIKE1	3733.801912	0.27960909	0.070839399	-3.947084434	7.91E-05	0.000834727	SIKE1
RRP12	4520.832565	0.007188867	0.08556674	-0.084014735	0.933044717	0.962992471	RRP12
FNIP2	4095.19642	-0.428985006	0.126290902	3.39680055	0.000681786	0.004889287	FNIP2
MSMO1	6038.977559	-0.215118142	0.133832759	1.607365369	0.107974242	0.241193449	MSMO1
TTC17	5844.452837	-0.05151306	0.067308723	0.765325165	0.444077942	0.621468826	TTC17
ALX4	131.5693084	2.856995536	0.327368577	-8.72715262	2.61E-18	1.27E-15	ALX4
FSTL4	698.512394	1.262255595	0.307160339	-4.109435474	3.97E-05	0.000464228	FSTL4
FOXN3	6398.586127	0.126378161	0.094177037	-1.341921186	0.179621552	0.341890277	FOXN3
METTL24	60.26652265	0.004501587	0.264864493	-0.016995813	0.986439956	0.992734186	METTL24
AKR7A2	2805.703792	-0.272357626	0.083428718	3.264554838	0.001096362	0.007153927	AKR7A2
MRTO4	3571.507003	0.114351892	0.082787744	-1.381265958	0.167197201	0.325626865	MRTO4
NNAT	195.4547178	-0.36543934	0.156056247	2.341715552	0.019195338	0.067791773	NNAT
USE1	1037.510708	0.055993044	0.097351864	-0.575161493	0.565182083	0.722242166	USE1
MCF2L2	229.1748565	0.812720447	0.151618468	-5.36029984	8.31E-08	2.54E-06	MCF2L2
NRIP2	235.0412843	-0.156630037	0.112405755	1.393434323	0.163488493	0.320390025	NRIP2
LAMA3	24272.77713	0.884413559	0.21091893	-4.19314453	2.75E-05	0.000343037	LAMA3
AP5M1	3856.724841	0.040907072	0.068383255	-0.598203062	0.549704449	0.710618416	AP5M1
ANAPC4	1807.242552	0.06337946	0.065276335	-0.970940849	0.331577735	0.515196872	ANAPC4
KCNQ1	2915.75854	-1.704059691	0.23448315	7.267301265	3.67E-13	5.51E-11	KCNQ1
TRAPPC3	2953.593892	-0.084349115	0.06552348	1.287311282	0.197985813	0.365450349	TRAPPC3
THRAP3	10931.96037	0.081151281	0.048642565	-1.668318289	0.095252559	0.220814629	THRAP3
PHPT1	2490.823822	-0.072632743	0.088428598	0.821371644	0.41143461	0.591001879	PHPT1
ENTPD2	1646.656795	-0.490883021	0.223050429	2.200771473	0.027752206	0.089665169	ENTPD2
LY75	1795.029721	-0.521810368	0.188199917	2.772638677	0.005560382	0.026106011	LY75
ARID4B	6103.531519	0.133047096	0.072280552	-1.840703929	0.065664958	0.168983727	ARID4B
OPN3	235.7275784	0.318158761	0.138768052	-2.292737821	0.021863104	0.074926604	OPN3
SDCCAG8	1520.659835	0.153104395	0.073404249	-2.085770211	0.036999443	0.110956811	SDCCAG8
PTPRN	104.6420954	1.930215264	0.296128276	-6.518172768	7.12E-11	5.75E-09	PTPRN
HHAT	529.6708999	0.285343429	0.142417202	-2.003574184	0.045115694	0.12838157	HHAT
KIF1B	8428.615553	0.028194188	0.086735532	-0.325059266	0.745136217	0.849462704	KIF1B
FOXC1	2804.017893	0.076752541	0.187344848	-0.40968589	0.682036382	0.806880137	FOXC1
TBC1D22A	3171.553393	0.047170668	0.077527733	-0.608436056	0.542898304	0.704964717	TBC1D22A
SYNE2	23109.22529	0.108848494	0.116181558	-0.936882722	0.348818888	0.531835206	SYNE2
PLEKHH1	2468.8062	-0.945649677	0.173271126	5.457629887	4.83E-08	1.61E-06	PLEKHH1
ATP9A	11041.45176	-0.373579567	0.123795068	3.017725781	0.002546792	0.014090104	ATP9A
SPO11	0.761295941	0.441159138	0.420162519	-1.049972614	0.293730704	0.475610607	SPO11
CBLN4	7.976789168	0.509370442	0.289872431	-1.757222786	0.078879843	0.193311674	CBLN4
CHRDL2	775.2458999	0.565517433	0.286707446	-1.972454641	0.04855773	0.135448514	CHRDL2
FAM168A	4748.214809	0.210777742	0.092171743	-2.286793494	0.022207879	0.075755924	FAM168A
RELT	705.9399085	0.300257148	0.110292745	-2.722365364	0.006481644	0.029257716	RELT
GALC	3881.018475	-0.443087416	0.179272983	2.471579431	0.013451766	0.051747079	GALC
NOP58	5034.177359	0.278002423	0.079223653	-3.509083632	0.000449653	0.003482555	NOP58
SZRD1	7295.425308	0.101354842	0.062982428	-1.609255862	0.107560406	0.240525908	SZRD1
KCNH2	667.8882328	-0.629026871	0.255790843	2.459145382	0.013926821	0.053132661	KCNH2
CUL1	5334.961224	0.163302259	0.071616803	-2.280222689	0.022594484	0.076748176	CUL1
FAM114A2	1239.223101	0.055233341	0.068232409	-0.809488371	0.418234289	0.597486428	FAM114A2
CYFIP2	1742.392394	-0.32348447	0.190334549	1.699557289	0.08921423	0.210850473	CYFIP2
TAB2	8135.266535	0.023883458	0.071533629	-0.333877341	0.738472119	0.844909057	TAB2
GINM1	2509.546235	0.175776845	0.069152117	-2.541886692	0.011025591	0.04426893	GINM1
EIF2AK2	11869.32077	0.224213038	0.085117307	-2.634165068	0.008434447	0.035957026	EIF2AK2
USP36	5024.979222	-0.108031238	0.069837153	1.5469021	0.121886855	0.262274158	USP36
KMT2C	9692.476586	-0.13910127	0.082247562	1.691250983	0.090788877	0.213470793	KMT2C
MCOLN3	595.9194366	0.488530418	0.225920968	-2.162395208	0.030587727	0.09629729	MCOLN3
CCDC85A	25.69984734	-0.137036205	0.208132606	0.658408153	0.510275898	0.677499668	CCDC85A
PUM2	14269.67873	-0.034953479	0.058531386	0.597174967	0.55039057	0.711027698	PUM2
MRPL43	2217.581553	-0.270663619	0.072898725	3.712871768	0.000204921	0.001824151	MRPL43
ITIH4	11.55710439	0.130722944	0.183477531	-0.712473856	0.476171395	0.648644305	ITIH4
ITIH1	8.6662013	-0.009114585	0.313254008	0.029096467	0.976787654	0.987973722	ITIH1
HPF1	794.6033771	0.353504719	0.07842789	-4.507385293	6.56E-06	0.000103821	HPF1
ZFR	10290.7145	0.118174586	0.061063052	-1.935287887	0.052954978	0.144171519	ZFR
ZNF280C	1062.624911	0.218643505	0.108721053	-2.011050293	0.044320145	0.12672495	ZNF280C
NPFFR2	29.48555218	3.144537117	0.379449604	-8.287100798	1.16E-16	4.10E-14	NPFFR2
PHF21B	29.0150737	1.140003902	0.295970055	-3.851754203	0.000117275	0.001152502	PHF21B
TRAF1	1183.185767	0.516645623	0.147479052	-3.503179717	0.000459739	0.003544191	TRAF1
RC3H2	7608.833187	0.357108554	0.081531441	-4.380010352	1.19E-05	0.00017159	RC3H2
IL17RB	1193.290031	-0.879937514	0.237720064	3.701570239	0.000214269	0.001894461	IL17RB
TRAF3IP2	4095.621397	0.012285134	0.097694367	-0.125750687	0.899929278	0.945096667	TRAF3IP2
GYG2	490.3647678	-0.33158878	0.22805014	1.454016998	0.145941594	0.297066499	GYG2
DCBLD2	4209.553764	1.470267816	0.204702379	-7.182465687	6.85E-13	9.69E-11	DCBLD2
SERPINB3	6119.197656	-1.432032411	0.409534859	3.496728979	0.000471	0.003612762	SERPINB3
SOAT1	3098.356139	0.607858833	0.103517459	-5.872041656	4.30E-09	2.03E-07	SOAT1
PKP2	5878.016961	-1.004753297	0.193175729	5.20123983	1.98E-07	5.38E-06	PKP2
MSH4	17.62413535	0.486191522	0.227669809	-2.135511616	0.032719242	0.101239645	MSH4
F7	53.9853861	-0.539444598	0.302237087	1.784839192	0.074287404	0.185150799	F7
GDI2	19600.62268	-0.155164713	0.076325629	2.03293069	0.042059526	0.122097248	GDI2
PRDM1	5283.747758	-0.117590159	0.159397479	0.73771655	0.460686713	0.635924541	PRDM1
ATG5	3130.430699	-0.104742977	0.064432486	1.625623703	0.10402973	0.235362198	ATG5
TMCC3	2131.339365	0.05277211	0.159292254	-0.331291124	0.740424595	0.846217371	TMCC3
PITHD1	2271.163164	-0.061145312	0.081537124	0.749907635	0.453310336	0.629554065	PITHD1
MTA3	3021.879401	-0.144477585	0.072946386	1.980599633	0.04763619	0.133602609	MTA3
USP13	1728.956143	0.533996432	0.123857493	-4.311377677	1.62E-05	0.000222606	USP13
ATP11B	13713.59251	0.031395881	0.111868763	-0.280649221	0.77897946	0.871087953	ATP11B
LAMC2	46971.5048	1.405062278	0.206373244	-6.808354868	9.87E-12	1.05E-09	LAMC2
CDK14	1724.098641	1.23648133	0.156169339	-7.917567819	2.42E-15	6.51E-13	CDK14
SEC61A1	25982.03192	-0.027112411	0.077354807	0.3504942	0.725967842	0.836491486	SEC61A1
PPP1R12A	7145.075881	0.303270157	0.073456395	-4.128573937	3.65E-05	0.000434744	PPP1R12A
RASGRF1	137.2483326	-0.28583434	0.241762722	1.182292856	0.237089519	0.412305376	RASGRF1
CAMK2B	126.4620556	1.27262538	0.276535704	-4.602029177	4.18E-06	7.11E-05	CAMK2B
CROCC	2678.403691	0.324487702	0.146112006	-2.220814786	0.026363509	0.086255634	CROCC
POLR3E	2959.943399	-0.139167931	0.061566008	2.260467049	0.023792279	0.07978582	POLR3E
ATP2B4	16072.22382	0.402999432	0.135597774	-2.972020997	0.002958465	0.01587827	ATP2B4
ZC3H11A	37.92717851	-0.005333136	0.106618629	0.050020676	0.960105912	0.97886728	ZC3H11A
RIOK2	1257.333143	0.094401031	0.063789762	-1.479877455	0.138905953	0.28732675	RIOK2
YIPF1	1809.735616	-0.133395696	0.070754886	1.885321346	0.059386466	0.156785354	YIPF1
NDC1	5097.325682	0.06745279	0.09225034	-0.731192867	0.464661356	0.638951884	NDC1
DGKG	643.7409712	0.017144798	0.239192118	-0.071677938	0.942858214	0.968859623	DGKG
FLYWCH1	3501.325295	0.272387332	0.111424655	-2.444587625	0.014501785	0.054839113	FLYWCH1
UNKL	1048.081397	0.123591747	0.087068216	-1.419481791	0.155758602	0.310298072	UNKL
TBXAS1	772.2349938	-0.328578362	0.157992556	2.079707869	0.037552336	0.112230064	TBXAS1
PARP12	5099.638536	-0.106023136	0.104021704	1.019240522	0.308088793	0.490732473	PARP12
ALDH18A1	7964.313705	-0.382365319	0.093805501	4.076150269	4.58E-05	0.000524805	ALDH18A1
TARBP1	4787.416359	0.074286715	0.09920992	-0.748783138	0.453987925	0.630149439	TARBP1
GATB	1066.254317	0.057579444	0.09185271	-0.626867122	0.530746341	0.694730887	GATB
MXD1	11442.53812	-0.620238778	0.176706002	3.510004021	0.0004481	0.003474508	MXD1
CDK17	3118.483638	0.472286675	0.075417476	-6.262297553	3.79E-10	2.48E-08	CDK17
DNAJC25	665.6989099	0.152273627	0.074129572	-2.054154945	0.039960698	0.117507754	DNAJC25
SLC2A3	3086.052676	0.913274032	0.176314374	-5.17980474	2.22E-07	5.92E-06	SLC2A3
PSD	229.9134649	0.488460162	0.192921417	-2.531912577	0.011344227	0.045228291	PSD
CTDP1	2275.859312	-0.092726453	0.071733689	1.292648604	0.196132621	0.363288273	CTDP1
YBX3	25296.36319	0.223763483	0.116433744	-1.921809567	0.054629724	0.14748094	YBX3
STYK1	753.3747259	-0.724130794	0.13568123	5.337000508	9.45E-08	2.83E-06	STYK1
WNK1	31945.96325	0.080992067	0.117154189	-0.691328821	0.489358924	0.659899953	WNK1
RPS17P5	8.384636037	-0.111499068	0.159210538	0.700324674	0.483724566	0.655093332	RPS17P5
CCAR1	6724.230144	0.050849626	0.057318581	-0.887140337	0.375003349	0.557154121	CCAR1
OGFR	4859.903411	-0.081517349	0.073559642	1.108180345	0.267783938	0.447041107	OGFR
GNA15	3758.190917	0.289883586	0.224311524	-1.292325871	0.196244316	0.363397214	GNA15
CREB3L3	344.6330856	-0.768534283	0.43161533	1.780600061	0.07497781	0.186379058	CREB3L3
PIGV	1327.181101	-0.039328018	0.087915644	0.447338107	0.654630957	0.78824115	PIGV
PTPRU	3820.840124	-0.069930322	0.194754897	0.359068362	0.719543949	0.832738809	PTPRU
SNRNP40	2355.207826	0.114308723	0.074611438	-1.532053602	0.125509208	0.267364335	SNRNP40
RIMBP2	475.7379487	-1.358892351	0.303598962	4.475945307	7.61E-06	0.000117632	RIMBP2
COL11A1	3468.858402	3.055608598	0.312991066	-9.762606435	1.63E-22	1.87E-19	COL11A1
QSER1	7798.364837	0.515505421	0.116448847	-4.426883016	9.56E-06	0.000142562	QSER1
MPC1	1876.302311	-0.377663193	0.111484233	3.387592855	0.000705088	0.005017497	MPC1
ACAA1	2055.585167	-0.522900848	0.103042229	5.074626706	3.88E-07	9.46E-06	ACAA1
BCAT1	4112.591009	1.414627361	0.229840962	-6.154809621	7.52E-10	4.53E-08	BCAT1
HDAC7	5755.900869	0.044293607	0.069380519	-0.638415619	0.523203166	0.688515615	HDAC7
LZTS1	1170.010496	0.833880999	0.173243683	-4.813341438	1.48E-06	2.99E-05	LZTS1
PRDM6	172.1630429	0.364287381	0.187453191	-1.943351189	0.051973741	0.14221508	PRDM6
WNT8A	1.134686976	-0.108712342	0.538473354	0.20188992	0.840002782	0.908992078	WNT8A
SPAG4	389.2009078	-0.2323874	0.15688041	1.481302862	0.138525886	0.286833434	SPAG4
NCKAP1	24057.72292	0.064714683	0.07638355	-0.847233245	0.396865127	0.578223246	NCKAP1
MRPS35	5736.984042	-0.564945804	0.124857169	4.524736604	6.05E-06	9.68E-05	MRPS35
GUCY1B1	1255.470384	0.817022475	0.145591286	-5.611753967	2.00E-08	7.52E-07	GUCY1B1
SFSWAP	3546.842054	0.067857881	0.054107248	-1.254136632	0.209792348	0.379882523	SFSWAP
TNK2	7882.903974	-0.248612345	0.11585272	2.145934474	0.031878207	0.099281441	TNK2
MON2	4802.318003	0.143825425	0.064412385	-2.232884658	0.025556552	0.084217959	MON2
CDH3	19277.01212	0.871110983	0.217345737	-4.007950621	6.12E-05	0.000673139	CDH3
ARSF	40.56020524	-3.072502651	0.387757932	7.923764798	2.30E-15	6.26E-13	ARSF
GPBP1	5833.038018	0.055344745	0.057654738	-0.959934029	0.337088419	0.520752328	GPBP1
DGAT2	1460.272756	-0.878143729	0.184522452	4.75900749	1.95E-06	3.77E-05	DGAT2
ZNF112	342.7330308	-0.077528757	0.111006139	0.698418644	0.48491542	0.656086277	ZNF112
CS	17012.26604	0.016094707	0.068865298	-0.233712875	0.815207892	0.893944917	CS
LTK	344.7114438	-0.883933886	0.272418949	3.244759179	0.0011755	0.007580083	LTK
MRPS24	24.05616251	0.714092668	0.133277457	-5.35794036	8.42E-08	2.57E-06	MRPS24
ELMO2	3352.002975	-0.025575035	0.06847741	0.373481341	0.70879023	0.82555759	ELMO2
WAPL	5808.168152	-0.159337807	0.065389606	2.436745162	0.01482012	0.055766728	WAPL
VMP1	17203.79417	-0.097825731	0.096352398	1.015291094	0.309967089	0.492550982	VMP1
APPBP2	3570.129987	0.095530514	0.067026712	-1.425260336	0.154081961	0.308003854	APPBP2
POLD1	2698.157384	0.145380877	0.091365929	-1.591193548	0.111566024	0.246604151	POLD1
SEZ6	32.65479224	-0.55998224	0.170615312	3.282133557	0.001030248	0.006803031	SEZ6
EIF4B	19278.15207	0.004862184	0.071855	-0.067666611	0.946051029	0.970535004	EIF4B
SLC6A16	103.7855926	0.455279426	0.185287717	-2.457148446	0.01400448	0.05333166	SLC6A16
BICRA	3586.38051	-0.120365099	0.058662166	2.051835216	0.04018568	0.117989021	BICRA
SPHK2	1206.586379	-0.326290386	0.101759288	3.206492436	0.001343638	0.00843368	SPHK2
RPL18	41813.67983	-0.343518934	0.088910536	3.863647092	0.000111707	0.001107055	RPL18
CA11	426.0561993	0.077895077	0.16638437	-0.468163429	0.639667723	0.777856261	CA11
ISOC2	2061.003914	-0.12067713	0.088311594	1.366492501	0.171784433	0.331422562	ISOC2
U2AF2	10359.15084	0.004909139	0.06012098	-0.081654336	0.934921592	0.964308908	U2AF2
EPN1	18343.45486	-0.28761007	0.083789577	3.432527996	0.000597982	0.004396444	EPN1
MED29	4104.063375	-0.059401473	0.062710105	0.947239253	0.343516878	0.526706171	MED29
AHRR	24.27301549	-0.189339828	0.179973178	1.052044698	0.292779043	0.474484919	AHRR
GSC2	13.1193181	2.01735779	0.354440187	-5.69167342	1.26E-08	5.05E-07	GSC2
ZNF275	2596.430743	0.057583132	0.095143699	-0.605222757	0.545030997	0.706703939	ZNF275
MTMR1	4466.339754	0.127887792	0.092064688	-1.389107975	0.164799919	0.322098084	MTMR1
GPC1	28105.34578	0.866055176	0.225730743	-3.836673572	0.000124712	0.001212214	GPC1
ADCK1	829.018173	-0.359095799	0.074912176	4.79355716	1.64E-06	3.25E-05	ADCK1
HAGH	1386.764607	-0.226134595	0.078798436	2.869785342	0.004107505	0.020561035	HAGH
RNF4	5538.115595	-0.128428296	0.071354283	1.799868081	0.071881471	0.180717997	RNF4
CASP8	3450.244233	-0.128461523	0.091046888	1.410938095	0.158262868	0.313565489	CASP8
LIMCH1	1896.394149	0.1291692	0.191747048	-0.67364375	0.500537831	0.669345686	LIMCH1
INTS13	3113.524224	0.033086312	0.122455131	-0.270191309	0.787013078	0.876371855	INTS13
TM7SF3	5664.829527	-0.30290957	0.137862015	2.197193846	0.028006605	0.090274573	TM7SF3
DLX3	382.3215204	0.346116832	0.319909013	-1.081922728	0.279286865	0.459822529	DLX3
SPA17	284.6382157	-0.264821531	0.129918378	2.038368515	0.041513093	0.120853586	SPA17
TSPAN32	50.3150762	0.099149198	0.183134789	-0.541400124	0.588231821	0.73976868	TSPAN32
CCN5	220.7080452	0.535027674	0.310717183	-1.721912088	0.085085445	0.203887189	CCN5
DMRT3	107.1584375	0.570482258	0.374340939	-1.523964383	0.127517609	0.270696902	DMRT3
ST3GAL6	367.1238622	0.583914609	0.158918224	-3.67430867	0.000238494	0.002073876	ST3GAL6
ATP2C2	1840.456328	-0.762345867	0.21007172	3.628979034	0.000284544	0.002403513	ATP2C2
NGFR	1936.460332	1.664818684	0.324136624	-5.136163464	2.80E-07	7.20E-06	NGFR
CDON	501.0136146	-0.081500584	0.160091041	0.509088975	0.610689859	0.757104113	CDON
TAF2	5537.145781	0.127811005	0.079820475	-1.601230834	0.109325802	0.243247657	TAF2
HIPK2	11063.19825	-0.254080019	0.119007584	2.13499014	0.032761815	0.101318363	HIPK2
TNPO3	5443.087741	-0.050086634	0.070261409	0.712861219	0.475931639	0.648482977	TNPO3
BORCS8-MEF2B	2.262209305	-0.152217531	0.220922184	0.689009714	0.490817155	0.661106547	BORCS8-MEF2B
RFXANK	1435.621831	0.016893896	0.086089474	-0.196236485	0.844425072	0.91162432	RFXANK
TMEM161A	2210.807714	-0.035216679	0.094546357	0.372480548	0.709535092	0.825967433	TMEM161A
LPAR2	1763.927693	-0.142812974	0.09704001	1.471691669	0.141104158	0.290611617	LPAR2
CTSA	11765.31853	-0.167549295	0.095637592	1.751918798	0.079787772	0.194921068	CTSA
SUGP2	5778.265156	0.004136984	0.069365488	-0.059640384	0.952442054	0.973984928	SUGP2
SLC12A2	12155.7307	-0.958309869	0.215300571	4.451032632	8.55E-06	0.000129889	SLC12A2
SNX24	910.5716918	-0.068026883	0.106197687	0.640568409	0.52180313	0.687350134	SNX24
EYA2	1690.499644	-0.278854299	0.278471458	1.001374794	0.316645645	0.49977816	EYA2
CNN2	10752.82839	0.504957756	0.114985549	-4.391488844	1.13E-05	0.000163958	CNN2
ABCA7	2574.205489	-0.268807444	0.128863821	2.085980703	0.036980371	0.110906531	ABCA7
SNCAIP	721.1440764	0.956470041	0.227645498	-4.201576784	2.65E-05	0.000332833	SNCAIP
DDX20	1511.35242	0.202144527	0.072095113	-2.80385895	0.005049499	0.024220376	DDX20
BTBD1	5412.829257	0.077997465	0.068776232	-1.134075881	0.25676272	0.434531949	BTBD1
FAR2	1438.602701	-0.799425364	0.198085681	4.035755424	5.44E-05	0.000609594	FAR2
BCAS1	2831.287343	-1.729700298	0.326674484	5.294874199	1.19E-07	3.45E-06	BCAS1
POU1F1	3.770636894	-0.301517589	0.241083657	1.250676184	0.211052643	0.381407543	POU1F1
CHI3L2	311.7523387	-0.034147021	0.267498213	0.127653268	0.898423374	0.944133529	CHI3L2
SBNO2	12111.09836	0.128613483	0.088232758	-1.457661368	0.144933905	0.295889552	SBNO2
PMS1	1323.107809	0.147896262	0.067626198	-2.186966974	0.028744935	0.092132919	PMS1
HMG20B	4534.357123	0.172241503	0.087128282	-1.97687248	0.048056046	0.134372013	HMG20B
CALCRL	2424.041921	0.296760436	0.145466691	-2.04005765	0.041344584	0.12048714	CALCRL
TAF11	1414.168523	-0.023577132	0.066063961	0.356883413	0.721179087	0.833609342	TAF11
ANKS1A	5947.947451	-0.076220417	0.080522935	0.94656779	0.343859064	0.526995675	ANKS1A
AP3D1	18417.93969	0.053194817	0.064700512	-0.822169953	0.410980177	0.590701886	AP3D1
ZNF76	1739.349894	-0.211033608	0.074369538	2.837635072	0.004544911	0.022252718	ZNF76
SLC9A3R2	3275.421434	-0.243471	0.103871787	2.343956973	0.019080372	0.067499729	SLC9A3R2
NTHL1	754.9366549	-0.181557932	0.090262734	2.011438417	0.044279169	0.126652957	NTHL1
UHRF1BP1	3637.971693	0.067646558	0.090487026	-0.747582947	0.454711754	0.630735551	UHRF1BP1
GNAI3	9313.528204	0.208059304	0.080030879	-2.599737813	0.009329501	0.038853402	GNAI3
IPO5	15442.00149	0.078613339	0.084220209	-0.933426076	0.350600022	0.533545175	IPO5
OAT	7485.491643	-0.102134191	0.107364765	0.951282206	0.341461137	0.524712159	OAT
WDR3	3380.920527	0.198812426	0.092676275	-2.145235398	0.031934031	0.099423115	WDR3
PKN2	6546.083783	-0.083972214	0.07286763	1.15239392	0.249159238	0.425722994	PKN2
WDR18	3187.349175	0.058984182	0.09832261	-0.599904556	0.548569846	0.709742945	WDR18
TRAM2	5093.836356	0.352741588	0.101014463	-3.491990913	0.000479435	0.003664315	TRAM2
NTN1	3125.312633	0.472946423	0.215127825	-2.198443752	0.027917499	0.09005373	NTN1
GLP2R	32.35115148	0.289163281	0.266129014	-1.08655301	0.277234402	0.457508092	GLP2R
MCM10	1360.684778	0.33982802	0.12861253	-2.642262155	0.008235428	0.035268021	MCM10
DGKA	6300.992196	0.134857259	0.15327853	-0.879818319	0.378957739	0.56068477	DGKA
ERBB3	17799.35857	-0.959207067	0.162329273	5.909020913	3.44E-09	1.66E-07	ERBB3
ROPN1	6.301597602	2.383078197	0.383239381	-6.218249779	5.03E-10	3.17E-08	ROPN1
ANKRD44	970.6486855	0.334931391	0.144705364	-2.31457482	0.020636212	0.071784293	ANKRD44
KARS1	10430.1025	0.078636342	0.078207304	-1.005485899	0.314662936	0.497758679	KARS1
ADAT1	2046.469063	0.107142425	0.075351172	-1.421907887	0.155052993	0.309294052	ADAT1
PDIA5	2001.317914	0.087424946	0.103337049	-0.846017444	0.397543013	0.578867085	PDIA5
TBC1D22B	1617.817559	-0.172155595	0.072947736	2.35998546	0.018275651	0.065304305	TBC1D22B
NDUFB4	7080.527337	-0.168954479	0.087239751	1.936668504	0.052785878	0.143870079	NDUFB4
SPEN	15009.13337	0.120703676	0.066388178	-1.818150151	0.069041187	0.17539433	SPEN
MYLK	10819.50745	1.041228228	0.194816525	-5.344660722	9.06E-08	2.73E-06	MYLK
ZC3H15	5393.524615	-0.048062206	0.072586294	0.662138853	0.507882237	0.675617362	ZC3H15
MAP2K4	3259.994403	0.134767825	0.086097966	-1.565284649	0.117516181	0.255338492	MAP2K4
PACC1	819.398297	0.317687517	0.101390537	-3.133305386	0.001728495	0.010349921	PACC1
SNAP91	28.39405498	0.787555166	0.340906217	-2.310181295	0.020878119	0.072426763	SNAP91
SLK	13063.06146	-0.196942737	0.107881148	1.825552839	0.067917645	0.173297529	SLK
CYB5R4	1961.084317	0.044662003	0.083193128	-0.536847262	0.591373123	0.742031511	CYB5R4
COL17A1	38083.22223	1.392402358	0.308778462	-4.509389516	6.50E-06	0.000103014	COL17A1
GSTO2	1940.467362	-0.537474208	0.164261657	3.272061275	0.001067664	0.006999181	GSTO2
SEC61A2	627.8510557	-0.028634826	0.093967243	0.304732002	0.760570274	0.859685354	SEC61A2
PRKCQ	236.3403041	0.214592318	0.199888123	-1.073562126	0.28301898	0.463713489	PRKCQ
TLE2	1044.127844	-0.069110511	0.177850897	0.3885868	0.697581833	0.818112914	TLE2
ASB1	1656.875052	-0.078646762	0.073048521	1.076637295	0.281642336	0.462302699	ASB1
FAM107B	5758.129965	-0.272122857	0.19687382	1.382219619	0.166904278	0.325242255	FAM107B
ME1	5530.744625	0.048072627	0.191414436	-0.251144211	0.801702616	0.88595567	ME1
TBC1D1	4058.94888	-0.015786438	0.114715222	0.137614148	0.890545373	0.939358018	TBC1D1
CDK13	7613.656699	-0.050764193	0.060785139	0.835141513	0.403638035	0.58398772	CDK13
MTHFD2	5551.562912	0.041968044	0.091842721	-0.456955581	0.647702973	0.783686429	MTHFD2
SLC9A7	2859.688635	-0.084265961	0.137376446	0.613394532	0.539615501	0.702169029	SLC9A7
FOXJ2	3559.873429	0.282144116	0.089353186	-3.157627949	0.001590584	0.009662211	FOXJ2
YBX1	38789.13306	-0.012409882	0.077537425	0.160050225	0.872841511	0.92912396	YBX1
PDE4A	1942.969674	0.339746653	0.124955876	-2.718932992	0.006549287	0.029507677	PDE4A
PPP2R5A	6952.128682	-0.258343587	0.083898319	3.07924628	0.002075251	0.011991583	PPP2R5A
CTNNA2	9.593829102	-0.886716563	0.349517723	2.536971671	0.0111816	0.044746532	CTNNA2
ELAVL1	6529.020716	0.086621337	0.055323651	-1.565719805	0.117414228	0.255256495	ELAVL1
TIE1	1319.243172	0.118914764	0.146540438	-0.811480884	0.417089566	0.596222917	TIE1
DIP2B	11726.94417	0.239291639	0.114658837	-2.086988188	0.036889202	0.110709032	DIP2B
SMARCD1	6649.262842	0.201301617	0.071061372	-2.832785387	0.004614436	0.02252206	SMARCD1
KDM4A	1410.55541	-0.127578843	0.077474352	1.646723595	0.099614872	0.228080601	KDM4A
NFYC	3998.973149	-0.084401733	0.081257084	1.038699997	0.298944283	0.48087257	NFYC
ZMYND12	85.62806872	-0.712761255	0.181312598	3.931118213	8.46E-05	0.000878859	ZMYND12
SLC9A3	2437.146048	-1.888928205	0.297052085	6.358912458	2.03E-10	1.47E-08	SLC9A3
NGEF	1138.23668	-0.018646353	0.173535271	0.107449929	0.914432046	0.953419664	NGEF
ASPM	5404.350416	0.557610567	0.112642738	-4.950257583	7.41E-07	1.66E-05	ASPM
CD84	895.7980424	0.519861725	0.185728827	-2.799036277	0.005125538	0.024492301	CD84
ELOVL1	8505.666568	-0.387992774	0.095725067	4.053199287	5.05E-05	0.000571177	ELOVL1
SPI1	1466.668118	0.583155431	0.164463003	-3.545815289	0.0003914	0.003116755	SPI1
POLR1H	842.2670885	-0.32736248	0.086072529	3.803332892	0.000142762	0.001355622	POLR1H
MPPED2	248.796755	0.445536894	0.269651228	-1.65227096	0.098479326	0.226050866	MPPED2
CLDN18	29365.33419	-0.826193256	0.461359161	1.790781078	0.073328433	0.183347051	CLDN18
ZBTB11	3497.701308	0.184227465	0.073576764	-2.503881036	0.012283933	0.048116489	ZBTB11
ATXN3	2120.554025	0.142255458	0.0694327	-2.048825089	0.040479222	0.118633664	ATXN3
GOLGA5	4211.410697	-0.020370216	0.064548215	0.315581402	0.752320256	0.854312022	GOLGA5
FGFR2	4496.465137	-0.066815832	0.188064907	0.355280701	0.722379312	0.834267459	FGFR2
LRRC40	1503.007137	0.436403437	0.06127834	-7.121658972	1.07E-12	1.47E-10	LRRC40
ISOC1	1786.166756	-0.06089337	0.079794961	0.763123004	0.445390042	0.622797743	ISOC1
EML1	1480.878703	0.538912387	0.161240408	-3.342291142	0.000830899	0.005717405	EML1
TRMT11	1215.944006	-0.008777713	0.093490538	0.093888786	0.925197502	0.959091172	TRMT11
THUMPD1	3505.608308	0.014680322	0.067227143	-0.218368971	0.82714164	0.901347776	THUMPD1
MSANTD3	1553.316365	0.770167308	0.099865315	-7.712060026	1.24E-14	2.88E-12	MSANTD3
KIF26A	923.1887202	0.167978085	0.193401088	-0.868547776	0.38509453	0.566894313	KIF26A
ATG2B	4356.490299	0.036677454	0.078682009	-0.466147909	0.641109632	0.778763165	ATG2B
ARFGEF1	8851.693089	-0.191068712	0.087633664	2.180311813	0.029234356	0.093265578	ARFGEF1
ACSM2B	5.280028116	1.0836815	0.348346386	-3.110930796	0.001864986	0.010990466	ACSM2B
ZFAT	968.5956183	-0.056669379	0.079270466	0.714886412	0.474679234	0.647575483	ZFAT
MTFR1	2982.755889	0.182005653	0.084143838	-2.163030075	0.030538866	0.09619383	MTFR1
STAG3	386.6896129	0.053296256	0.174311603	-0.305752773	0.759792889	0.859151147	STAG3
FECH	1848.261249	0.173279159	0.136310961	-1.271204883	0.20365577	0.372773517	FECH
MYO9A	3359.299754	0.135803258	0.082049988	-1.655128309	0.097898474	0.225061222	MYO9A
DDX3Y	2059.876102	0.456774307	0.280990645	-1.625585458	0.104037871	0.235362198	DDX3Y
PFKP	10598.00439	0.011387484	0.107171202	-0.106255069	0.915379979	0.953950475	PFKP
IDI1	4281.14585	-0.210384376	0.09934785	2.117654052	0.034204377	0.104683369	IDI1
SP100	7082.602588	0.011022191	0.09846963	-0.111934926	0.910875004	0.951526051	SP100
KLF6	16070.64875	-0.0867423	0.119076007	0.728461608	0.466331062	0.640499536	KLF6
PLPP1	1304.312714	-0.078424917	0.110053506	0.712607168	0.476088875	0.648605362	PLPP1
NEO1	7471.398516	-0.013515183	0.140759111	0.0960164	0.923507548	0.958123894	NEO1
TRAM1	15831.43078	-0.054399323	0.075639882	0.719188361	0.472024869	0.645387465	TRAM1
PHKA1	1679.071139	0.057191622	0.10313385	-0.554537833	0.579210821	0.732750196	PHKA1
TNFRSF1A	11316.12058	0.148876712	0.091493229	-1.627188302	0.103697111	0.234911681	TNFRSF1A
CACNB1	675.596697	-0.269777864	0.129561409	2.082239352	0.037320613	0.111697136	CACNB1
EVI5	2386.59933	0.006295142	0.075531011	-0.08334513	0.933577116	0.963412975	EVI5
STOML1	919.9691516	0.156599873	0.107055392	-1.462792951	0.143524043	0.293946869	STOML1
PKM	121188.7631	0.24608233	0.115673132	-2.127394026	0.033387358	0.102796906	PKM
DHX29	3192.630325	0.180560088	0.071745391	-2.516678548	0.011846686	0.046780892	DHX29
DNTTIP2	4807.79839	0.193212213	0.06619379	-2.918887287	0.003512832	0.01815089	DNTTIP2
METTL22	1003.952467	0.147228817	0.065836114	-2.236292628	0.025332609	0.083757703	METTL22
TP53BP1	3495.971064	0.077084077	0.072754021	-1.059516389	0.289364669	0.470711735	TP53BP1
TRO	379.2928546	1.016501788	0.189243192	-5.371404785	7.81E-08	2.41E-06	TRO
RRP15	2192.948586	0.226694343	0.071843643	-3.155384845	0.001602865	0.009729443	RRP15
RHOA	28873.41663	-0.242014888	0.066829763	3.62136384	0.000293054	0.002458557	RHOA
DHX8	6443.531967	-0.136012869	0.070957132	1.916831561	0.055259334	0.1486739	DHX8
PMS2P4	155.0962685	0.074113824	0.08713299	-0.85058282	0.395001136	0.57646774	PMS2P4
PRKCZ	1586.750691	-0.503343848	0.098324963	5.119186745	3.07E-07	7.75E-06	PRKCZ
ZFY	698.028195	0.130540171	0.300221727	-0.434812539	0.663698503	0.794446514	ZFY
IARS2	12180.19209	-0.010320739	0.0737557	0.139931407	0.888714186	0.938378716	IARS2
SYT1	885.3738041	-0.189091421	0.230730246	0.819534605	0.412481467	0.591890877	SYT1
NAV3	442.6237153	1.91387332	0.227388659	-8.416749237	3.87E-17	1.54E-14	NAV3
IDH3G	4798.227559	-0.190738763	0.083089251	2.295588925	0.021699397	0.074496822	IDH3G
ROGDI	743.5171267	-0.111710086	0.089457835	1.248745695	0.211758102	0.382319637	ROGDI
PDZD4	226.7797668	0.389281842	0.238313317	-1.633487576	0.102366492	0.232730284	PDZD4
ATP2B3	8.400105101	1.082846632	0.263333196	-4.112077966	3.92E-05	0.000460064	ATP2B3
ROCK1	9158.367942	0.160963925	0.086799369	-1.854436572	0.063676727	0.165130401	ROCK1
CBFB	5328.210233	0.348779461	0.074849895	-4.6597188	3.17E-06	5.61E-05	CBFB
PDK3	3811.362365	0.103232351	0.138164108	-0.747171987	0.454959751	0.630879445	PDK3
HYAL2	2164.907237	-0.10998175	0.07262027	1.514477294	0.129904828	0.274274569	HYAL2
HDAC4	3264.998787	-0.098948433	0.116276602	0.850974582	0.394783473	0.57623749	HDAC4
RASSF1	1383.947996	-0.256452671	0.097257404	2.636844712	0.008368113	0.035724891	RASSF1
FGFR3	9913.985227	0.19976281	0.208546851	-0.957879771	0.338123388	0.521628683	FGFR3
IFI35	2168.307055	0.05158508	0.132869724	-0.388238033	0.69783989	0.818271491	IFI35
HEATR6	2003.597812	0.171020091	0.07746253	-2.207778288	0.027259732	0.088471827	HEATR6
COASY	5800.268323	-0.142995056	0.070109767	2.03958823	0.041391355	0.120594219	COASY
PLEKHH3	2940.813513	-0.009210139	0.112670436	0.081744063	0.934850238	0.964255987	PLEKHH3
MEF2A	5673.875051	0.299464165	0.093211785	-3.212728564	0.001314805	0.008289874	MEF2A
OTUD5	5114.362079	-0.081881864	0.064019101	1.279022394	0.20088917	0.369156296	OTUD5
TFE3	5717.088942	0.004815862	0.073346833	-0.065658761	0.947649506	0.971376081	TFE3
TBC1D25	1700.454318	0.054700035	0.080063181	-0.683210866	0.494473607	0.664183536	TBC1D25
ACSL4	8218.547676	0.341286698	0.108928461	-3.13312696	0.001729546	0.010353387	ACSL4
INPP5A	1720.589957	-0.295076179	0.083267146	3.543728743	0.000394511	0.003137888	INPP5A
GPKOW	1299.802519	-0.237907766	0.066477071	3.578794352	0.000345183	0.002810875	GPKOW
GRIPAP1	3287.685429	-0.192873609	0.062653795	3.078402662	0.002081135	0.012015483	GRIPAP1
FTSJ1	3534.021825	0.162806489	0.083558589	-1.948411168	0.051365785	0.141003827	FTSJ1
PRR11	4108.271912	0.5572401	0.115635736	-4.818926393	1.44E-06	2.92E-05	PRR11
REEP1	499.7173344	-0.537061361	0.217813021	2.465699057	0.013674617	0.052424088	REEP1
ATP11A	12075.40745	-0.427474919	0.148249196	2.883488952	0.003932964	0.019852597	ATP11A
POLR1A	8025.904811	0.009351464	0.08172939	-0.114419848	0.908904981	0.950512248	POLR1A
LAPTM4A	19559.15882	0.016695642	0.057885893	-0.288423334	0.773022709	0.867415686	LAPTM4A
TTC7A	4825.515308	-0.084208043	0.077481818	1.08681037	0.277120624	0.457398786	TTC7A
IP6K2	3750.62898	-0.266059781	0.07019866	3.790097694	0.000150588	0.001419008	IP6K2
STON1-GTF2A1L	3.663804494	0.479265996	0.282622849	-1.69577937	0.089927671	0.212067778	STON1-GTF2A1L
SRBD1	1264.649898	0.212302254	0.077406476	-2.742693715	0.00609375	0.027952295	SRBD1
KIF2A	3440.311608	0.080428269	0.068908365	-1.167177152	0.243138836	0.419083224	KIF2A
RASGRP2	263.680385	-0.095793053	0.186613147	0.513324245	0.607724527	0.754811091	RASGRP2
PSME4	11576.9818	0.16710367	0.07379628	-2.26439151	0.023550046	0.079215274	PSME4
IFT80	1291.556424	0.372078996	0.099434612	-3.741946483	0.0001826	0.00166332	IFT80
SIRT2	3729.968419	-0.162703931	0.081958524	1.985198408	0.047122401	0.132570508	SIRT2
ERLEC1	4684.030687	0.023746085	0.067905498	-0.349693118	0.726569019	0.83682612	ERLEC1
PPP2R5B	1472.506566	0.002794186	0.093811941	-0.029784974	0.976238543	0.987744412	PPP2R5B
PYGM	127.8994072	0.598415335	0.223784217	-2.674073008	0.007493614	0.032803738	PYGM
PAGE1	4.496346502	0.365225368	0.359605693	-1.015627323	0.309806889	0.492393048	PAGE1
PITX1	16152.31123	-0.779807442	0.214921912	3.628329159	0.000285261	0.002406612	PITX1
TRPC7	9.253747737	-1.739211367	0.280855461	6.192549581	5.92E-10	3.66E-08	TRPC7
MAST4	9360.684588	-0.040215513	0.179912703	0.223527924	0.823124653	0.89899901	MAST4
ADGRF5	2430.111648	0.130567295	0.158902259	-0.82168306	0.411257303	0.590902864	ADGRF5
SDK2	2011.719416	0.784579574	0.271549717	-2.889266775	0.003861413	0.019580783	SDK2
ADAM7	2.106918425	0.843523287	0.412053847	-2.047119066	0.040646395	0.11901153	ADAM7
NUP133	4403.419354	0.167065591	0.06734022	-2.480918424	0.013104436	0.050719196	NUP133
NUCKS1	30856.8445	0.328742216	0.095310391	-3.449174983	0.000562302	0.004176246	NUCKS1
VPS35	14182.19309	0.046378496	0.065977981	-0.702938993	0.48209377	0.653873367	VPS35
DNAJA2	4988.401901	0.040487406	0.062828761	-0.644408788	0.519310388	0.685416712	DNAJA2
BCL3	11017.21108	-0.136817586	0.108204731	1.26443257	0.206074809	0.375606095	BCL3
KCNAB2	2261.537665	-0.17993309	0.137758128	1.306152261	0.191500784	0.357129103	KCNAB2
ABCC9	790.591905	0.6716402	0.199344619	-3.369241692	0.000753753	0.005291782	ABCC9
GAL	715.3292782	1.473003799	0.341279105	-4.316126529	1.59E-05	0.000218684	GAL
CLEC2D	641.2860155	0.464369336	0.152682551	-3.041404091	0.002354776	0.013267333	CLEC2D
FUNDC1	834.4672791	0.036128982	0.102636699	-0.352008414	0.724831952	0.835767131	FUNDC1
MAOB	1783.83296	-0.304873204	0.274460633	1.1108085	0.266650787	0.445730631	MAOB
RORA	2238.039911	-0.000318874	0.171067181	0.001864027	0.998512723	0.999115037	RORA
DRD4	159.3891512	0.019168777	0.133744657	-0.143323685	0.886034551	0.936947793	DRD4
TGFBR3	2325.431417	-0.316213608	0.192719352	1.640798417	0.100839267	0.230051832	TGFBR3
PLA2G10	241.3841346	-1.374193933	0.285984728	4.805130486	1.55E-06	3.09E-05	PLA2G10
HES2	3443.839343	0.508260095	0.293529352	-1.731547773	0.083354112	0.200924149	HES2
ATP1B3	23048.41704	0.128257387	0.153161785	-0.837398094	0.402368837	0.583005766	ATP1B3
NEDD4	2618.952467	0.297011333	0.106075219	-2.800006787	0.005110153	0.024440636	NEDD4
PIGB	754.8531045	-0.141437824	0.070366256	2.010023433	0.044428709	0.126975112	PIGB
MAPK6	12879.63424	0.207686669	0.11835423	-1.754788722	0.079295453	0.19410623	MAPK6
GNB5	1521.492912	0.276623209	0.093134991	-2.970131905	0.002976719	0.015945999	GNB5
RAB27A	2603.21155	-0.020382416	0.106348204	0.19165736	0.848010609	0.913755642	RAB27A
HDHD5	2055.405572	0.009134898	0.09034721	-0.101108798	0.919464094	0.955890408	HDHD5
UFD1	3144.587141	0.145358601	0.073186975	-1.986126641	0.047019264	0.132350011	UFD1
LRP6	4393.287934	-0.12894732	0.108650401	1.18680943	0.235302799	0.410206607	LRP6
GUCY2C	1420.982527	-1.281219196	0.352314317	3.636579989	0.000276282	0.002344011	GUCY2C
SCT	26.90158559	0.640280636	0.195875432	-3.268815444	0.001079987	0.007067444	SCT
PHRF1	6194.8129	-0.061551027	0.068617833	0.897012108	0.369712456	0.552126343	PHRF1
ELP1	4756.275636	0.20291883	0.070788181	-2.866563683	0.004149547	0.020728343	ELP1
NUCB2	3748.725698	-0.203908801	0.1068624	1.908143565	0.056372663	0.150924252	NUCB2
PFN2	9399.513151	0.306746667	0.204317572	-1.501322984	0.133272043	0.279324313	PFN2
PTPN3	4148.738269	-0.472472259	0.093541994	5.050910704	4.40E-07	1.05E-05	PTPN3
SPTB	280.4532749	-0.039935643	0.164945434	0.242114268	0.808691623	0.89033072	SPTB
DAPP1	1711.657892	-0.126008108	0.191311191	0.658655186	0.510117216	0.67736826	DAPP1
FGF10	86.22540647	-0.447641383	0.246507242	1.815936034	0.069380185	0.176044364	FGF10
SLC44A1	18988.563	0.166635428	0.094966704	-1.754672127	0.079315406	0.19414174	SLC44A1
TMEM260	1425.504219	0.225164548	0.079723188	-2.824329458	0.004737966	0.022989695	TMEM260
SMG6	2408.142077	0.16359279	0.076962236	-2.125624168	0.033534566	0.103151114	SMG6
EXOC5	6698.590859	0.456523666	0.081470904	-5.603517878	2.10E-08	7.84E-07	EXOC5
CLTCL1	667.9645158	0.582307274	0.166243166	-3.502744137	0.000460492	0.003548854	CLTCL1
FGF22	17.63241611	0.132633239	0.167396188	-0.792331299	0.428167527	0.606775633	FGF22
FSTL3	2483.22291	1.357384558	0.175589373	-7.73044824	1.07E-14	2.50E-12	FSTL3
DGCR2	10759.85425	0.105230491	0.082490055	-1.27567488	0.202070472	0.370647451	DGCR2
RNF126	5204.12226	0.030222237	0.087439268	-0.345636897	0.729615613	0.83870577	RNF126
MNT	3213.52734	0.059117355	0.076429352	-0.773490202	0.439232325	0.617075173	MNT
ZXDC	3470.825512	-0.1439159	0.083312096	1.72743102	0.084090284	0.202194021	ZXDC
JMJD6	1863.589788	-0.024754038	0.077789601	0.318217823	0.750319714	0.852885866	JMJD6
POLB	1545.957873	-0.057367772	0.114389977	0.501510473	0.616011909	0.760919599	POLB
ST6GALNAC1	2877.840087	-1.176318891	0.296593741	3.966094787	7.31E-05	0.000781704	ST6GALNAC1
WIPI1	1707.630322	0.159306482	0.11667588	-1.365376299	0.172134809	0.331912177	WIPI1
FRMPD1	60.35591378	-0.081372979	0.260752127	0.31207024	0.754987143	0.85628935	FRMPD1
GBA2	3817.553808	-0.472724534	0.106597109	4.434684358	9.22E-06	0.000138326	GBA2
NDST1	11553.02889	0.086717969	0.129818937	-0.667991669	0.50413891	0.672422844	NDST1
ASNS	118.2158799	-0.404362721	0.166215224	2.432765858	0.014983987	0.056220629	ASNS
AP3M2	1860.215478	0.241337246	0.107003725	-2.255409769	0.02410762	0.080629706	AP3M2
CNGB1	878.0555973	3.498637422	0.352548208	-9.923855342	3.28E-23	5.09E-20	CNGB1
ST6GALNAC2	876.3530533	0.375553726	0.229595555	-1.635718631	0.101898488	0.231942653	ST6GALNAC2
CHAT	9.738583063	0.998942078	0.373638132	-2.673554951	0.007505198	0.032836321	CHAT
PABPC1	199044.5161	-0.205957504	0.105905731	1.944724828	0.051808106	0.141813413	PABPC1
TESK2	547.6249587	-0.145833462	0.112112608	1.300776654	0.193334915	0.359518192	TESK2
CFAP20	1473.998699	0.28300543	0.07843294	-3.608247126	0.000308273	0.002565207	CFAP20
CSNK2A2	3485.732832	0.239215248	0.079261711	-3.018042947	0.002544128	0.014080223	CSNK2A2
PTPN21	1845.219341	0.119625972	0.095798321	-1.248727226	0.211764859	0.382319637	PTPN21
EIF2B3	1200.23824	0.126225401	0.073950167	-1.706898127	0.087840989	0.208499362	EIF2B3
CAMK2A	63.56628975	0.944734781	0.216470662	-4.364262453	1.28E-05	0.000182671	CAMK2A
TCOF1	7810.909895	0.409790709	0.086687362	-4.727225494	2.28E-06	4.29E-05	TCOF1
CDC42	16535.76042	-0.013328165	0.061295938	0.217439609	0.827865766	0.9016151	CDC42
OSBPL3	5488.956462	-0.169244894	0.104249539	1.62345941	0.104491233	0.236021542	OSBPL3
EPHA8	26.57715635	0.808668266	0.336707475	-2.401693836	0.016319361	0.059972715	EPHA8
SLC12A3	17.52846883	0.284093662	0.245333009	-1.157992002	0.2468673	0.423233383	SLC12A3
RAD18	1582.9381	-0.105082878	0.083286769	1.261699535	0.207056924	0.376734118	RAD18
ATP2B1	7679.263276	0.033146863	0.110873055	-0.298962296	0.764968814	0.86262746	ATP2B1
TRPM5	76.66736911	-1.653799368	0.349408855	4.733135254	2.21E-06	4.19E-05	TRPM5
NCK2	6785.416984	-0.15646239	0.078757093	1.986645055	0.046961745	0.132219086	NCK2
MAP4K4	16013.18862	0.476915877	0.094243981	-5.060438572	4.18E-07	1.01E-05	MAP4K4
MGAT4A	3428.878825	-0.742621855	0.20377114	3.644391716	0.000268025	0.00228727	MGAT4A
RPL31	29891.92358	-0.164986342	0.098016402	1.683252384	0.092326244	0.216176878	RPL31
WDR1	23721.33236	-0.097787381	0.081027392	1.206843492	0.227492423	0.401037929	WDR1
SNX13	5078.240732	0.014916125	0.078081031	-0.191033916	0.848499022	0.914073665	SNX13
MS4A12	1.667151017	-1.614525863	0.470438452	3.431959817	0.000599236	0.004403646	MS4A12
ARHGAP10	1439.282501	-0.031933468	0.13382841	0.238615013	0.811404123	0.891725197	ARHGAP10
RPS6KA2	2795.918077	-0.265610004	0.133614243	1.987886904	0.046824199	0.131963098	RPS6KA2
ING3	692.5330668	-0.068968091	0.072943953	0.945494289	0.344406585	0.527509912	ING3
VASH1	993.6518577	0.295518692	0.122872699	-2.405080161	0.016168919	0.059542127	VASH1
LMCD1	1604.084179	0.401310001	0.135052305	-2.971515377	0.00296334	0.015892868	LMCD1
BUD23	5522.111277	-0.218009711	0.08101458	2.690993539	0.007123957	0.031477723	BUD23
SEL1L	10489.94089	-0.005406675	0.086355693	0.062609362	0.950077574	0.972559353	SEL1L
TRIP13	2735.984155	0.564746669	0.129817721	-4.350304902	1.36E-05	0.000192517	TRIP13
ATP6AP1	11423.50765	-0.112969837	0.067761502	1.667168431	0.095480918	0.221194778	ATP6AP1
TCF3	9385.376135	0.198254061	0.09251488	-2.14294242	0.032117722	0.099846389	TCF3
TRIB2	3823.66828	-0.07684805	0.155854909	0.493074303	0.621960087	0.765397544	TRIB2
DAZAP1	9390.970019	0.011840594	0.054909679	-0.21563764	0.829270213	0.902538937	DAZAP1
MBD3	2972.565872	0.278346616	0.079492445	-3.501548051	0.000462564	0.003561969	MBD3
PRLH	0.798468853	-0.999058159	0.480717803	2.078263282	0.037685116	0.112542992	PRLH
HLTF	2734.660635	0.396330301	0.148568718	-2.667656468	0.007638231	0.033285363	HLTF
FAM50A	3736.249178	-0.272208953	0.087906659	3.096568075	0.001957749	0.011449931	FAM50A
FAM3A	2981.850322	-0.137031114	0.084646461	1.61886407	0.105476513	0.237520473	FAM3A
CPSF1	10762.20738	-0.083898489	0.091228441	0.919652781	0.357754235	0.540304141	CPSF1
MYO3B	154.09493	1.317603984	0.274598619	-4.798290638	1.60E-06	3.18E-05	MYO3B
CYBRD1	6021.69696	0.36089292	0.173728925	-2.077333524	0.037770787	0.112672933	CYBRD1
CDH19	153.9494093	1.121238217	0.325156085	-3.448307652	0.000564111	0.004187741	CDH19
PDCD2	3399.669134	-0.178623652	0.077468852	2.30574801	0.021124717	0.073081159	PDCD2
SLC6A15	955.1794647	1.92195273	0.387469069	-4.960273947	7.04E-07	1.58E-05	SLC6A15
RDH11	4910.632896	0.168757235	0.076182532	-2.215169673	0.026748421	0.087265702	RDH11
PRKACA	5091.779152	0.103362894	0.064072025	-1.613229708	0.106694611	0.239357566	PRKACA
ADGRL1	5432.196614	0.057774768	0.128204889	-0.450644032	0.652246126	0.786610005	ADGRL1
SPP2	1.073668058	0.830310999	0.518231842	-1.602199887	0.109111415	0.242962368	SPP2
ACTN1	33724.41682	0.691423835	0.122247443	-5.655936975	1.55E-08	5.98E-07	ACTN1
ZFYVE26	4342.181991	0.133669829	0.082986239	-1.610746915	0.107234896	0.240077007	ZFYVE26
RPS6KA6	171.9280141	0.228547375	0.322599816	-0.708454761	0.478662896	0.650858287	RPS6KA6
EPN2	2364.347014	0.109483312	0.11167513	-0.980373267	0.326901901	0.510524946	EPN2
PTPN18	5611.70225	-0.613824827	0.103261057	5.944398082	2.77E-09	1.38E-07	PTPN18
LIMS2	1574.306223	-0.225305664	0.185628122	1.213747476	0.224844169	0.397811968	LIMS2
ASIC4	11.7190131	-0.169426854	0.208080326	0.81423774	0.415508769	0.594652347	ASIC4
SPEG	1778.846566	0.682558048	0.219323206	-3.112110483	0.00185755	0.010952007	SPEG
LNX1	1104.662159	-0.739560538	0.15263521	4.845281356	1.26E-06	2.61E-05	LNX1
ALDH3A2	9966.590197	-0.077320198	0.141486908	0.546483052	0.584733934	0.737007439	ALDH3A2
TFRC	32782.79836	0.352772057	0.157794133	-2.235647495	0.025374871	0.083857265	TFRC
SREBF1	15903.1286	0.034372682	0.121873645	-0.282035397	0.777916368	0.870453511	SREBF1
TRPC5	2.982642128	0.054153683	0.231878774	-0.233543082	0.81533972	0.894067844	TRPC5
AFF4	11735.51684	0.044942028	0.089074074	-0.504546673	0.613877273	0.759335722	AFF4
UBE2D1	2481.459021	0.051188192	0.07142755	-0.716644938	0.473593209	0.646643348	UBE2D1
MPP5	3235.668209	-0.196537008	0.076893697	2.555957313	0.010589611	0.042923258	MPP5
RHOBTB1	1159.003015	0.138809252	0.150721446	-0.920965497	0.357068441	0.53960723	RHOBTB1
SMC1A	12378.71419	-0.00408523	0.079279423	0.051529507	0.95890359	0.978076782	SMC1A
HSD17B10	3545.799014	-0.216752548	0.083115024	2.607862423	0.009110956	0.038118156	HSD17B10
MARK2	7827.417683	-0.183668761	0.076720525	2.393997723	0.016665852	0.060961967	MARK2
HMMR	2130.057479	0.403732983	0.120809353	-3.341901702	0.000832065	0.005722976	HMMR
CHFR	1985.061936	0.038390811	0.142043067	-0.270275854	0.78694804	0.876319718	CHFR
TRHDE	139.8422928	-1.195980691	0.333327369	3.588006271	0.000333216	0.002733055	TRHDE
P4HA2	4253.936726	0.793716826	0.122501728	-6.47922965	9.22E-11	7.26E-09	P4HA2
FCGR2B	306.3887236	0.80093657	0.209441613	-3.824152041	0.000131223	0.001264519	FCGR2B
NFATC3	2458.373171	0.293829845	0.082492034	-3.561917825	0.000368156	0.002965527	NFATC3
TRNT1	999.473537	-0.195786164	0.075234458	2.602346987	0.009258812	0.03860915	TRNT1
ACADVL	12344.9982	-0.232561135	0.081023965	2.870275913	0.004101138	0.020532149	ACADVL
STK10	3368.576981	0.220779505	0.101264062	-2.180235521	0.029240008	0.093275237	STK10
FBXW11	3611.901316	-0.108850071	0.072535401	1.500647538	0.133446749	0.279544324	FBXW11
ACAP1	767.440175	0.136739294	0.146381251	-0.934131203	0.350236218	0.533146552	ACAP1
CRMP1	1318.520358	0.513137984	0.200832407	-2.555055689	0.010617081	0.042996474	CRMP1
EVC	1984.565878	1.216546292	0.171615335	-7.088797113	1.35E-12	1.81E-10	EVC
DERL2	2551.893896	0.137921046	0.0622582	-2.215307302	0.026738979	0.087252651	DERL2
SIDT1	658.7832508	-0.907150341	0.212865992	4.261602957	2.03E-05	0.000267791	SIDT1
NDE1	3725.033252	0.331934002	0.100262617	-3.310645711	0.00093081	0.006251631	NDE1
IRAG1	2577.676026	0.299456456	0.196699046	-1.522409294	0.127906558	0.271329368	IRAG1
TMEM38A	643.7111692	-0.833478715	0.198002035	4.209445196	2.56E-05	0.000323648	TMEM38A
AP1M1	3900.485381	0.262879624	0.090024741	-2.920081997	0.003499393	0.018095055	AP1M1
PVR	5404.958387	0.02369547	0.118991166	-0.199136381	0.842156063	0.910298342	PVR
XRCC1	1974.212073	0.05681645	0.07947073	-0.714935548	0.47464887	0.647560519	XRCC1
SCARB1	4340.077801	0.163409244	0.139344513	-1.172699522	0.240916323	0.416566948	SCARB1
CYP2W1	1129.254301	-1.950664157	0.337813838	5.77437612	7.72E-09	3.34E-07	CYP2W1
MCM2	4796.760333	0.294966746	0.150831315	-1.955606808	0.05051149	0.139326562	MCM2
MOV10L1	78.65428665	0.401477856	0.211253905	-1.900451758	0.05737386	0.15288149	MOV10L1
PANX2	1536.211151	0.523322193	0.312208089	-1.676196782	0.093699654	0.218382843	PANX2
SELENOO	2070.408659	0.087698499	0.079561225	-1.102276886	0.270341315	0.449945298	SELENOO
TP63	33964.71893	0.798230522	0.384628046	-2.075331036	0.037955865	0.11313383	TP63
ALPK1	1909.491879	-0.000349592	0.101072703	0.003458819	0.997240267	0.9985633	ALPK1
LLGL2	12626.34601	-1.243715842	0.171008643	7.272824458	3.52E-13	5.34E-11	LLGL2
PDE8A	3774.651252	-0.19006903	0.100165245	1.897554691	0.057754768	0.153505338	PDE8A
CLCN4	969.4461183	-0.102280082	0.25674001	0.398379987	0.690350108	0.812678444	CLCN4
NLE1	1715.894191	-0.185081429	0.091282162	2.027574986	0.042603644	0.123223202	NLE1
SDHA	940.4227279	-0.10969071	0.093077909	1.178482756	0.238604203	0.413877156	SDHA
SMARCE1	958.6510215	-0.497638968	0.142774372	3.485492244	0.000491232	0.003737858	SMARCE1
FNDC8	7.098203888	0.015247776	0.17587623	-0.086696059	0.930913109	0.961968876	FNDC8
GSDMB	3966.661335	-1.839619488	0.2327688	7.903204751	2.72E-15	7.24E-13	GSDMB
KDM5A	7261.490708	0.254323044	0.081924323	-3.104365543	0.001906876	0.011207118	KDM5A
ADAM11	93.46614978	0.381398666	0.182320148	-2.091917273	0.036445917	0.109755278	ADAM11
PPP2R3A	2843.526102	0.574945155	0.193832679	-2.966193097	0.003015111	0.016072908	PPP2R3A
FERMT2	2864.863597	0.892612672	0.157647586	-5.662076358	1.50E-08	5.80E-07	FERMT2
ABCB11	37.05493655	0.054683541	0.255903782	-0.213687897	0.83079045	0.90337194	ABCB11
DHRS9	939.7576249	-1.295094773	0.291145053	4.448280196	8.66E-06	0.000131356	DHRS9
CD5L	2.456301753	0.874640995	0.390323922	-2.240808071	0.02503851	0.08302161	CD5L
PTGS2	2985.86625	0.554551902	0.239980308	-2.310822527	0.02084266	0.072355932	PTGS2
IGF2BP2	8032.485795	0.28459615	0.157323407	-1.808987969	0.070452872	0.178056921	IGF2BP2
MAP3K13	4611.870718	-0.131176825	0.093992975	1.39560243	0.16283425	0.319589621	MAP3K13
ST6GAL1	5571.32992	-0.40603886	0.203864142	1.99171299	0.046402558	0.130989674	ST6GAL1
TBX21	58.55214564	0.194448316	0.215918025	-0.900565461	0.367819405	0.550251157	TBX21
VDAC1P1	58.4000453	-0.084669752	0.107844485	0.785109708	0.432389249	0.610850924	VDAC1P1
FRY	1508.730273	-0.296142828	0.167121015	1.772026268	0.076390197	0.188884627	FRY
PICALM	17287.82276	-0.004873074	0.077570844	0.062820948	0.949909084	0.972511046	PICALM
NSF	4406.344496	-0.407224393	0.07451104	5.465289375	4.62E-08	1.56E-06	NSF
GLI2	3114.040379	0.587050813	0.272237909	-2.156388932	0.031053308	0.097374317	GLI2
CLASP1	7764.284556	0.376315402	0.103277174	-3.643742237	0.000268703	0.002291832	CLASP1
MRPS34	3064.141557	-0.055986331	0.096505781	0.580134481	0.561823933	0.719805585	MRPS34
NOTCH3	45965.74463	0.576869783	0.172320102	-3.347663894	0.000814958	0.005629022	NOTCH3
CLNS1A	6091.166305	-0.016810126	0.092570447	0.18159279	0.855902307	0.918388696	CLNS1A
PPP2R2C	3527.242653	0.342237186	0.340791334	-1.00424263	0.315261679	0.498329545	PPP2R2C
TEAD2	1496.016711	0.741084373	0.131960798	-5.615943393	1.95E-08	7.36E-07	TEAD2
EED	1539.418685	-0.102926415	0.082310124	1.250470904	0.211127578	0.381499967	EED
CDHR2	2418.93041	-1.555661596	0.342966862	4.535894768	5.74E-06	9.25E-05	CDHR2
SNCB	41.96355898	1.305745654	0.331401856	-3.940067409	8.15E-05	0.000855023	SNCB
TSG101	4505.664921	-0.151470676	0.072144468	2.099546663	0.035768739	0.108264716	TSG101
NCBP3	4507.013801	0.148984572	0.062407689	-2.387279087	0.0169736	0.061833779	NCBP3
ATP2A3	8287.829689	-1.160418148	0.224181137	5.1762524	2.26E-07	6.01E-06	ATP2A3
CA12	16052.05605	0.639638146	0.25256904	-2.532527922	0.011324335	0.045176097	CA12
MGLL	9398.633514	-1.035910257	0.1779309	5.821980636	5.82E-09	2.62E-07	MGLL
NTN4	1649.686063	-0.071681638	0.161242026	0.444559274	0.656638284	0.789630081	NTN4
BCS1L	1411.328571	-0.027454084	0.073676103	0.372632139	0.70942225	0.825959369	BCS1L
NUAK1	2079.648396	0.946417125	0.151022366	-6.266734868	3.69E-10	2.43E-08	NUAK1
DPP8	4274.598924	-0.030339151	0.058453752	0.519028302	0.603741005	0.751647635	DPP8
SLC24A1	1059.341615	-0.120799557	0.090986546	1.327663941	0.184289151	0.347847038	SLC24A1
ZNF532	6197.307387	0.760357649	0.119520033	-6.361759022	1.99E-10	1.45E-08	ZNF532
SCARF1	616.6334746	0.072600032	0.130750441	-0.5552565	0.578719228	0.732420112	SCARF1
LMAN1	13001.33971	0.457265606	0.085530118	-5.34625249	8.98E-08	2.71E-06	LMAN1
HACD3	9640.747369	-0.142206823	0.098783225	1.439584742	0.149984919	0.302529436	HACD3
IPCEF1	190.4205735	0.001923229	0.178002734	-0.010804492	0.99137943	0.995559934	IPCEF1
ZZEF1	7918.708313	-0.258509716	0.088500667	2.920991712	0.003489191	0.018057831	ZZEF1
NOX3	1.034360039	0.463887504	0.537751167	-0.862643417	0.388333551	0.569901018	NOX3
ENO1	81899.48762	0.294220933	0.108710325	-2.706467242	0.006800329	0.030396751	ENO1
SLC12A1	7.956926411	0.934689002	0.310807446	-3.007292821	0.002635857	0.014483555	SLC12A1
MYDGF	5362.102143	-0.010844957	0.084801395	0.127886545	0.898238759	0.944001387	MYDGF
ANO8	1397.260879	-0.194787264	0.117407103	1.659075633	0.097100553	0.223761537	ANO8
TUBE1	1066.672378	-0.121325888	0.081920552	1.481018933	0.138601528	0.286902931	TUBE1
ARHGEF10L	4899.842472	-0.994261095	0.13361094	7.441464715	9.96E-14	1.76E-11	ARHGEF10L
TXK	104.3531637	-0.330873598	0.185812884	1.780681684	0.074964467	0.186355521	TXK
WSCD2	267.3010657	1.211027477	0.347110937	-3.488877329	0.000485054	0.003700207	WSCD2
KCNQ2	16.75274869	-1.082269376	0.289503454	3.738364296	0.000185221	0.001681781	KCNQ2
TACR2	226.8678659	0.275166117	0.22733248	-1.210412687	0.226120576	0.399321965	TACR2
ACTR6	1505.524333	0.280360837	0.085051116	-3.296380468	0.000979393	0.006525442	ACTR6
TIPIN	690.8675928	0.098546327	0.097632933	-1.009355388	0.312804225	0.495699277	TIPIN
SRI	5277.450936	-0.479563096	0.126710291	3.78472098	0.000153881	0.001443369	SRI
EIF4G3	8305.110874	0.099280327	0.064556096	-1.537892363	0.124074935	0.265546014	EIF4G3
NUP37	1432.542007	0.296655993	0.087518478	-3.389638385	0.000699849	0.00498934	NUP37
SEMA3A	1452.710729	1.043961594	0.223244239	-4.676320429	2.92E-06	5.24E-05	SEMA3A
GTSE1	1892.113409	0.333387839	0.101935494	-3.270576591	0.001073285	0.007028343	GTSE1
SEMA3C	8373.559515	0.720848017	0.181922852	-3.962383008	7.42E-05	0.000792071	SEMA3C
TTC38	2299.150174	-0.686261796	0.121550069	5.645918618	1.64E-08	6.29E-07	TTC38
ACAT1	1683.746836	0.087406484	0.099861759	-0.875274833	0.381424384	0.563197765	ACAT1
GRAMD4	4201.512392	-0.094766936	0.099428258	0.953118743	0.340529911	0.523896359	GRAMD4
CELSR1	16893.3477	0.852938152	0.179581286	-4.749593755	2.04E-06	3.92E-05	CELSR1
WNT8B	21.79064465	-0.020692304	0.238781587	0.08665787	0.930943465	0.961975868	WNT8B
ZNF638	7457.379631	0.089786509	0.058874331	-1.525053574	0.127245736	0.27026165	ZNF638
SLC25A40	2418.695734	0.110168309	0.097892875	-1.125396596	0.260421013	0.438770542	SLC25A40
TIMM21	1127.498847	0.167308513	0.093679367	-1.785969733	0.074104159	0.184789827	TIMM21
ADD2	723.8213077	0.856260811	0.313816003	-2.728544121	0.006361458	0.028834254	ADD2
FGF4	17.60850133	-1.048099176	0.435778894	2.405116882	0.016167294	0.05954124	FGF4
RASAL2	5698.785216	-0.093122673	0.103279853	0.901653813	0.367240795	0.549558839	RASAL2
VPS9D1	1210.710605	-0.153831478	0.110549071	1.391522123	0.164067156	0.321079311	VPS9D1
ZNF37A	1932.305623	-0.111708886	0.084076927	1.328650927	0.183963162	0.347463501	ZNF37A
MARK3	7167.373189	0.197500627	0.087707244	-2.251816579	0.024333866	0.081255265	MARK3
SLC25A3	24853.96938	-0.061694852	0.06837067	0.902358445	0.366866488	0.549292256	SLC25A3
FNDC3B	13599.54601	0.667346053	0.094323714	-7.075061236	1.49E-12	1.95E-10	FNDC3B
FOSL2	28098.54589	-0.097789037	0.103543894	0.944421094	0.344954506	0.528085687	FOSL2
CACNG5	8.365278551	0.124790687	0.240732279	-0.518379537	0.604193489	0.751968617	CACNG5
CACNG4	429.3681315	0.465841581	0.332254274	-1.402063471	0.160896294	0.317017609	CACNG4
FRYL	7069.308097	-0.007019133	0.092215465	0.076116663	0.939326284	0.96671116	FRYL
TMEM131	10308.36669	-0.005650052	0.062422893	0.090512492	0.927879968	0.960402484	TMEM131
FSCN1	40890.24403	1.19431866	0.231466649	-5.159787243	2.47E-07	6.47E-06	FSCN1
ACTB	526318.9827	0.07151642	0.074460734	-0.960458165	0.336824676	0.52052657	ACTB
MOCOS	2066.884103	-0.082279201	0.161495697	0.509482312	0.610414194	0.756881503	MOCOS
PLD1	5025.141899	0.019682246	0.132565413	-0.148471958	0.881970315	0.934622359	PLD1
ATP12A	675.9662842	-0.793830619	0.425056471	1.867588599	0.061819437	0.161559407	ATP12A
WDR62	2215.020647	0.237144592	0.107305998	-2.209984491	0.027106239	0.088118736	WDR62
DLG1	10351.87249	-0.035025098	0.096951937	0.361262491	0.717903231	0.831781472	DLG1
RAB7A	27920.04158	0.059706883	0.087958811	-0.678805031	0.497261406	0.666549865	RAB7A
BCAP29	78.26054028	0.107401742	0.105771195	-1.015415803	0.309907663	0.492504398	BCAP29
SEC31B	396.2865687	-0.071233333	0.131528357	0.541581564	0.588106795	0.739669457	SEC31B
SART3	3794.368025	0.063485392	0.052909803	-1.199879584	0.23018611	0.404098344	SART3
ARHGAP15	286.9991428	0.28756495	0.18021846	-1.59564647	0.110567746	0.245086233	ARHGAP15
TUBA3D	84.00145672	-0.35391115	0.127787334	2.769532303	0.005613684	0.026299791	TUBA3D
PAX2	12.70443755	-0.624312782	0.326038493	1.914843783	0.055512429	0.149160777	PAX2
EXOSC7	1159.102428	-0.164804833	0.070415846	2.340450942	0.019260469	0.067976371	EXOSC7
KIFAP3	2553.042818	0.265875597	0.100782308	-2.638117754	0.008336763	0.035610014	KIFAP3
MKRN2	1886.85193	-0.112054799	0.067361159	1.663492749	0.096213841	0.222357282	MKRN2
MCM6	5195.120697	0.284743567	0.093514622	-3.044909577	0.002327503	0.013145984	MCM6
REXO2	1914.302338	-0.083000254	0.086240943	0.962422841	0.335837245	0.519670411	REXO2
RBM7	1650.196833	-0.002176697	0.068378975	0.031832841	0.974605357	0.986935641	RBM7
RBMS2	4590.458746	0.057642667	0.110010033	-0.523976451	0.600294919	0.749013475	RBMS2
BAZ2A	13339.91569	0.017085242	0.063749215	-0.268007093	0.788693859	0.877329589	BAZ2A
PTPN23	9104.72153	-0.114316005	0.069275075	1.650175113	0.098907125	0.226859642	PTPN23
MLH1	2084.596715	0.098419707	0.078173209	-1.258995356	0.208032009	0.37778884	MLH1
UNG	3461.995185	0.154033465	0.09648041	-1.596525812	0.110371448	0.244809041	UNG
FMO4	402.0176824	-0.029312414	0.136921195	0.214082372	0.830482822	0.903214253	FMO4
KLHL20	1542.394657	0.115101936	0.060316054	-1.908313441	0.056350717	0.150890689	KLHL20
RGS11	118.5493325	-0.936512405	0.226077114	4.142446751	3.44E-05	0.000412964	RGS11
SLC46A1	373.4624679	-0.091446263	0.155734546	0.587193181	0.557073972	0.716142261	SLC46A1
PLXNA2	9003.284749	-0.288113956	0.133338324	2.160773801	0.030712817	0.096558398	PLXNA2
SPAG5	3357.897574	0.216820998	0.103632984	-2.092200654	0.03642057	0.10972016	SPAG5
ANKRD13A	4403.196609	-0.055927317	0.074099353	0.754761201	0.450392277	0.627040214	ANKRD13A
TPD52	10026.07906	-0.70329944	0.125664759	5.596632217	2.19E-08	8.10E-07	TPD52
ACACB	1695.214384	-0.410377074	0.158193489	2.594146426	0.009482609	0.039361542	ACACB
TRAF4	4790.646036	-0.410482125	0.10118851	4.056608034	4.98E-05	0.000564766	TRAF4
PAG1	2993.737098	-0.037567823	0.159858257	0.235007083	0.814203235	0.893419809	PAG1
GPATCH1	1121.29559	-0.102628577	0.084233145	1.218387091	0.223076908	0.39577763	GPATCH1
ICAM3	44.79808159	-0.348713315	0.23904886	1.458753307	0.144633018	0.295444953	ICAM3
NT5C2	3386.464209	-0.582803137	0.089629744	6.502340785	7.91E-11	6.33E-09	NT5C2
MCAM	8727.18761	0.445203048	0.140647749	-3.165376275	0.001548825	0.009456306	MCAM
GPC4	2915.623472	0.009692678	0.180995688	-0.053551981	0.957292115	0.97693023	GPC4
MBNL3	4854.786423	-0.406632422	0.145547725	2.793808152	0.005209137	0.024815364	MBNL3
CAMSAP3	4757.577257	-0.806290501	0.11547269	6.982521162	2.90E-12	3.49E-10	CAMSAP3
RAP1GAP	2996.944862	-0.709439498	0.199810973	3.550553236	0.000384422	0.003071867	RAP1GAP
XAB2	4601.482414	0.111593847	0.071126495	-1.568949064	0.116659808	0.254140027	XAB2
ARHGEF1	8918.28909	-0.023532565	0.077584618	0.303314827	0.761649948	0.860419739	ARHGEF1
STXBP2	3134.786119	-0.295676752	0.077552652	3.81259369	0.000137516	0.001313063	STXBP2
MAP2K7	2701.046579	0.079303764	0.066018267	-1.201239703	0.229658232	0.403600446	MAP2K7
NMRK2	2.982567307	0.272072859	0.284303397	-0.956980682	0.338577005	0.521943498	NMRK2
DGKD	3878.879161	-0.398240963	0.139040672	2.864204815	0.004180576	0.020848705	DGKD
CTTNBP2	589.3005649	-0.319055645	0.254457844	1.253864449	0.209891279	0.379988543	CTTNBP2
ACTL6B	7.778937121	-0.200789275	0.224170789	0.895697771	0.370414201	0.552852615	ACTL6B
RARB	733.7189735	0.690796193	0.193016214	-3.57895421	0.000344972	0.002810306	RARB
TOP2B	10398.92189	-0.070520124	0.085103213	0.82864232	0.407306833	0.587300558	TOP2B
TM9SF3	24100.37461	-0.550540485	0.087408757	6.298459163	3.01E-10	2.05E-08	TM9SF3
NFKB2	7219.376488	0.019616868	0.110350308	-0.17776904	0.858904363	0.920500699	NFKB2
UBE2T	1784.602538	0.110903694	0.111698011	-0.992888704	0.320764195	0.504278755	UBE2T
PPP1R12B	7404.909494	0.286113587	0.186683431	-1.532613716	0.12537106	0.267160674	PPP1R12B
DNAJC10	10861.30677	0.096660868	0.092001846	-1.050640537	0.293423716	0.475241377	DNAJC10
GTF3C1	11687.86375	-0.114635775	0.08188805	1.399908479	0.161540727	0.317842937	GTF3C1
IL4R	7259.214646	0.075199679	0.108779799	-0.691301875	0.489375854	0.659904285	IL4R
USP33	4268.844383	0.150698923	0.054619442	-2.759071089	0.005796592	0.026923344	USP33
PAK3	149.23432	0.267111763	0.282443647	-0.945717014	0.344292942	0.527375003	PAK3
CAPN6	723.0870861	-0.010567506	0.359580684	0.029388415	0.976554813	0.98788601	CAPN6
DCX	15.05106398	0.250077294	0.320528818	-0.780202216	0.435271858	0.613320233	DCX
SNRPA	4207.608977	-0.031493248	0.067459845	0.466844353	0.64061124	0.77848737	SNRPA
SPAG6	8.195146232	0.177255698	0.250602962	-0.707316852	0.479369595	0.651506551	SPAG6
EXOSC5	1633.435038	-0.262714124	0.093266545	2.816809873	0.004850323	0.023445014	EXOSC5
DYNC1I2	8172.326459	0.076538293	0.066597757	-1.149262321	0.25044783	0.427252205	DYNC1I2
APBB1IP	1021.881959	0.26645186	0.209150758	-1.27397033	0.202673931	0.371471061	APBB1IP
LRCH4	856.1347144	-0.394870373	0.100308346	3.936565475	8.27E-05	0.000864385	LRCH4
FAM76B	1524.959197	0.118466504	0.067175458	-1.763538455	0.077809717	0.191546957	FAM76B
SIRT6	1503.382894	-0.178842432	0.079444728	2.251155447	0.024375694	0.081339674	SIRT6
TYR	1.039315139	1.444403341	0.362619792	-3.983244631	6.80E-05	0.000734549	TYR
POLD3	2801.433121	-0.320846902	0.117925737	2.720753833	0.006513324	0.029370404	POLD3
ACTN2	55.62463353	0.671338457	0.285573563	-2.350842457	0.018730963	0.06652292	ACTN2
CAPZB	19341.68392	0.015398587	0.061005724	-0.252412174	0.800722492	0.885183396	CAPZB
GPR137B	1910.306451	0.061063082	0.101442492	-0.601947771	0.547208904	0.708611078	GPR137B
NAALAD2	128.1351099	0.532042025	0.150864377	-3.526624624	0.000420893	0.003299716	NAALAD2
JADE1	2038.1571	-0.206026704	0.129275208	1.593706233	0.111001847	0.245732418	JADE1
SLC25A43	3116.611523	0.061556847	0.100381555	-0.613228664	0.539725154	0.702170329	SLC25A43
UBE2A	6003.062876	0.114887723	0.070356153	-1.632944923	0.102480581	0.232967645	UBE2A
FGFR1	4061.674794	1.038427019	0.199963207	-5.193090434	2.07E-07	5.57E-06	FGFR1
FKBP6	8.660968062	0.876537667	0.284905379	-3.076592204	0.002093815	0.012071307	FKBP6
SMC1B	156.3848045	0.860634394	0.255740822	-3.365260142	0.000764715	0.005352339	SMC1B
FBLN1	10073.81174	0.450832086	0.212929833	-2.117280043	0.034236088	0.104733036	FBLN1
ITGA8	925.6908669	-0.030776076	0.225255617	0.136627342	0.891325364	0.939809297	ITGA8
CST7	389.2834821	0.475391345	0.195138348	-2.436175926	0.014843463	0.055837098	CST7
MAP2	2036.598695	0.548302274	0.24917087	-2.200507123	0.027770935	0.089701258	MAP2
PIAS2	2155.076913	0.218629349	0.107071269	-2.041904896	0.041160966	0.120105828	PIAS2
AMPH	177.5748685	1.188403573	0.193874866	-6.129745415	8.80E-10	5.21E-08	AMPH
ARAF	5658.104497	-0.289082644	0.079607492	3.631349699	0.000281943	0.00238405	ARAF
MCCC1	2426.334337	0.076929715	0.1184269	-0.649596629	0.515952811	0.682428099	MCCC1
LAMP3	3484.5512	0.918433229	0.187672218	-4.893815597	9.89E-07	2.12E-05	LAMP3
FAP	1145.990176	1.844667956	0.188134993	-9.805023097	1.07E-22	1.32E-19	FAP
NEBL	5448.866951	-0.58800278	0.209053014	2.812696972	0.004912792	0.023689844	NEBL
ACER3	4704.71972	0.081310053	0.097078353	-0.837571408	0.402271456	0.582925689	ACER3
UBE2K	8027.297862	0.061745338	0.070416328	-0.876861079	0.380562098	0.562253691	UBE2K
PIK3C3	2292.531222	0.135807069	0.083353958	-1.629281588	0.103253422	0.234171226	PIK3C3
N4BP2	1877.727326	0.37889462	0.090588005	-4.182613589	2.88E-05	0.000356508	N4BP2
TIGAR	712.4523797	-0.046106198	0.100616321	0.458237769	0.646781628	0.783003579	TIGAR
TULP3	2584.425888	0.274484296	0.091671033	-2.994231523	0.002751371	0.015002799	TULP3
SYNJ2	4585.225649	-0.404937137	0.09824778	4.121590701	3.76E-05	0.000445682	SYNJ2
ADCY2	167.4113027	0.465527258	0.266120958	-1.749307012	0.080237965	0.195673085	ADCY2
PPP2R5C	9527.543279	-0.013582022	0.069887376	0.194341561	0.845908445	0.912590844	PPP2R5C
PMS2P1	818.9493201	0.053341108	0.087560414	-0.609192053	0.542397147	0.704523147	PMS2P1
RBFOX1	20.96513779	0.153220206	0.293137198	-0.522691105	0.60118923	0.749660771	RBFOX1
GNB1	29652.50125	0.083232373	0.072890153	-1.141887758	0.253500678	0.430799806	GNB1
HOXA9	367.9285239	-0.18399367	0.254705463	0.722378182	0.470061997	0.643894895	HOXA9
EDN1	1068.679911	-0.359791954	0.159581956	2.254590445	0.024159048	0.08078486	EDN1
MLLT10	3201.197757	0.103656921	0.075515779	-1.372652477	0.16986041	0.328855288	MLLT10
ZCWPW1	248.3130634	-0.01612106	0.152822112	0.105489055	0.915987754	0.954252805	ZCWPW1
ADCYAP1R1	26.38976399	0.832980345	0.235582058	-3.535839493	0.000406482	0.003212386	ADCYAP1R1
FGF20	30.49303304	-0.835265857	0.462804849	1.804790636	0.07110745	0.179259192	FGF20
P2RY10	237.2576972	0.254475137	0.227149679	-1.120297148	0.262587157	0.441052905	P2RY10
ITM2A	618.4595456	-0.234421183	0.186128653	1.259457794	0.207865026	0.377635079	ITM2A
NRDC	10034.88768	0.083659341	0.058462357	-1.430995009	0.152431646	0.305788829	NRDC
VDAC3	6787.608975	0.021503343	0.131412302	-0.163632645	0.870020344	0.927372671	VDAC3
PCM1	8673.543739	0.127272697	0.093779151	-1.357153444	0.17473246	0.33550892	PCM1
TNRC6C	1973.301256	0.034717569	0.099322175	-0.349544996	0.726680197	0.836893435	TNRC6C
CBFA2T2	4585.904505	-0.126953798	0.082820563	1.532877747	0.12530598	0.267096958	CBFA2T2
BRINP1	23.04808606	0.028758244	0.299129896	-0.096139653	0.923409659	0.958069191	BRINP1
ITCH	6782.885899	0.02514715	0.069006592	-0.364416627	0.715546921	0.829950925	ITCH
PKD2L2	26.95209085	0.272245535	0.140794466	-1.933638036	0.053157647	0.144610565	PKD2L2
TP53INP2	8278.799555	-0.697229807	0.154310099	4.518367949	6.23E-06	9.93E-05	TP53INP2
SDF4	11652.80116	-0.10654433	0.082869222	1.285692422	0.198550427	0.366114694	SDF4
MYH7B	330.162584	-0.148328212	0.152870865	0.970284374	0.331904764	0.51547358	MYH7B
BPIFB2	326.0716088	-3.764245256	0.723659715	5.201678601	1.97E-07	5.37E-06	BPIFB2
TP73	1472.448403	0.903024403	0.220849582	-4.088866258	4.33E-05	0.00050091	TP73
TOLLIP	6062.857166	-0.402842283	0.100502972	4.0082624	6.12E-05	0.000672405	TOLLIP
UBE2D4	893.9571104	-0.394459469	0.075428537	5.229578665	1.70E-07	4.70E-06	UBE2D4
CLUL1	23.44190852	0.98747222	0.264354985	-3.735402308	0.000187415	0.001695621	CLUL1
RUNX1T1	329.8563073	0.291910151	0.196694188	-1.484081219	0.137787375	0.285728786	RUNX1T1
CDH17	9246.143887	-2.425230272	0.392230969	6.183168756	6.28E-10	3.85E-08	CDH17
THOC1	2034.599131	0.328006035	0.099736063	-3.288740543	0.001006367	0.006670981	THOC1
FKBP7	679.2056809	0.718320694	0.107190419	-6.701351646	2.07E-11	1.97E-09	FKBP7
OSBPL6	738.4546691	0.843501692	0.230817248	-3.65441361	0.00025777	0.002213296	OSBPL6
SLC1A3	1295.69639	0.456281569	0.201524834	-2.26414562	0.02356516	0.079242052	SLC1A3
XRCC5	22117.59497	0.034274487	0.062749189	-0.546214028	0.584918824	0.737182532	XRCC5
LXN	802.8280202	0.011741214	0.158542021	-0.074057429	0.940964689	0.967699384	LXN
SP140	337.8811785	0.368534649	0.211756379	-1.740370944	0.081793904	0.198321359	SP140
MKNK1	2349.642875	0.126691098	0.065285666	-1.940565315	0.052311025	0.142881095	MKNK1
TNS1	15853.84738	0.509821585	0.18854079	-2.704038654	0.006850232	0.030567221	TNS1
REXO1	4000.831951	0.083265382	0.061852538	-1.346191849	0.178240653	0.340032781	REXO1
SAR1A	5445.050499	0.146812992	0.063973722	-2.294895294	0.021739126	0.07459063	SAR1A
CDC14A	721.0037409	0.228810989	0.11419634	-2.00366306	0.045106166	0.128369645	CDC14A
RAPGEF3	951.671733	-0.262064929	0.154917746	1.691639182	0.090714791	0.213327876	RAPGEF3
CEACAM1	6349.578599	-1.343772854	0.24406729	5.505747436	3.68E-08	1.28E-06	CEACAM1
SENP1	2690.003035	0.316981356	0.074946824	-4.229416801	2.34E-05	0.000301361	SENP1
DUSP13	24.02566898	-0.168872362	0.33710972	0.500941836	0.616412058	0.761188654	DUSP13
CIC	13442.14504	0.165724947	0.073875446	-2.243302159	0.024877336	0.08266383	CIC
LIPE	619.0654156	-0.628535881	0.125783902	4.99695011	5.82E-07	1.34E-05	LIPE
FDFT1	12326.91392	-0.312894625	0.156623112	1.997755128	0.045743214	0.129676311	FDFT1
PAFAH1B3	1506.436515	-0.182490708	0.109694006	1.663634284	0.096185536	0.222329123	PAFAH1B3
OPHN1	1053.407092	-0.124075468	0.10043009	1.235441168	0.216666359	0.388097081	OPHN1
AFM	1.404529426	0.791118402	0.525854851	-1.504442529	0.132467461	0.278171259	AFM
KIF22	3630.708003	0.176652071	0.088020849	-2.006934407	0.044756648	0.127626571	KIF22
SCGN	15.14306292	-1.184853921	0.457187892	2.591612644	0.009552726	0.039611576	SCGN
CARMIL1	4287.596791	-0.411262163	0.114583148	3.589202856	0.000331691	0.002723793	CARMIL1
PGM1	3909.021121	0.055173077	0.105784197	-0.521562563	0.601974935	0.750246237	PGM1
DDX1	8164.486121	0.020016756	0.067025476	-0.29864399	0.765211697	0.862800222	DDX1
DNM2	19636.4762	-0.449867161	0.080678219	5.576067056	2.46E-08	8.97E-07	DNM2
EPB41L2	5145.154029	-0.342613416	0.143775229	2.382979458	0.017173153	0.062409497	EPB41L2
RIMS1	66.55748792	0.619888742	0.302081774	-2.052056087	0.040164212	0.117940387	RIMS1
MOXD1	1551.119177	0.437980676	0.235413849	-1.860471155	0.062818896	0.163469814	MOXD1
STX7	4595.151616	-0.252820276	0.086529146	2.921793275	0.003480225	0.01802306	STX7
RABL2B	989.281185	0.216296742	0.07377122	-2.931993576	0.003367937	0.017575409	RABL2B
KEAP1	5936.313344	0.077509309	0.096526887	-0.80298155	0.421985398	0.601167044	KEAP1
DDX43	151.4425472	0.341660115	0.281171128	-1.215132283	0.224315643	0.397228198	DDX43
PTPRH	3334.939607	-1.408535603	0.287218387	4.904057905	9.39E-07	2.03E-05	PTPRH
DCT	11.8730569	0.116491724	0.282833489	-0.41187387	0.680431874	0.805734918	DCT
SLC35C2	4258.543504	-0.105987641	0.063286306	1.674732612	0.093986706	0.218800216	SLC35C2
CRYBG3	2467.125526	-0.020832574	0.121910386	0.170884324	0.864314723	0.923747162	CRYBG3
EPHA6	43.03738292	0.192312443	0.340348673	-0.565045373	0.572042903	0.727280806	EPHA6
SCTR	53.12615024	-1.593777724	0.266372375	5.983269561	2.19E-09	1.12E-07	SCTR
RFX3	916.2819745	0.004484946	0.142912305	-0.031382505	0.974964493	0.987112305	RFX3
RIF1	8344.164783	0.323455258	0.073229588	-4.4170023	1.00E-05	0.00014795	RIF1
RAB21	7354.153896	0.329567344	0.075949775	-4.339280068	1.43E-05	0.000200426	RAB21
SLC4A4	1656.264797	-0.969222343	0.34699624	2.793178231	0.005219293	0.024846519	SLC4A4
SMARCA2	6822.329786	0.17873066	0.114244286	-1.564460394	0.117709487	0.255639498	SMARCA2
RDH8	26.95930877	-1.466870115	0.375217705	3.909384062	9.25E-05	0.000948283	RDH8
SESN1	1694.423981	-0.524039333	0.125731035	4.167939397	3.07E-05	0.000375847	SESN1
MID2	1784.928969	0.123837699	0.15261448	-0.811441343	0.417112265	0.596237646	MID2
DNAAF6	1.009786413	0.207907082	0.347069973	-0.599035059	0.549149506	0.710217484	DNAAF6
COL5A3	4244.43247	1.532941662	0.168851361	-9.078645563	1.10E-19	7.45E-17	COL5A3
SRCAP	694.1194096	0.06454773	0.080224812	-0.804585619	0.421058844	0.600273707	SRCAP
PUM3	2507.607172	0.159395603	0.097452532	-1.635623008	0.101918512	0.231961656	PUM3
CPB2	19.96254251	0.007973571	0.247394315	-0.032230209	0.974288465	0.986843253	CPB2
CHRNA3	73.06139442	0.246737681	0.179955107	-1.371106853	0.170341649	0.329471474	CHRNA3
KCNN2	43.78802711	0.385902368	0.167913275	-2.298224291	0.021549027	0.074176453	KCNN2
CNOT4	2248.586881	-0.016673288	0.056261056	0.296355759	0.766958408	0.863803963	CNOT4
PSEN1	7493.024482	-0.231726548	0.068144169	3.400533788	0.000672544	0.004834015	PSEN1
CPOX	2197.713295	0.103439316	0.086325263	-1.198250803	0.230819393	0.404722686	CPOX
CLDND1	6374.143397	0.25303403	0.118999292	-2.126349042	0.033474207	0.103002442	CLDND1
MOK	1026.272887	-0.407996139	0.136686453	2.984905447	0.00283666	0.015365108	MOK
HSP90AA1	107351.6028	0.147293963	0.095021495	-1.550112026	0.12111463	0.26103133	HSP90AA1
RBL1	2378.500062	0.431502887	0.100652771	-4.287044279	1.81E-05	0.000243915	RBL1
DLGAP4	7627.610581	0.033267685	0.07360226	-0.451992707	0.651274236	0.786088248	DLGAP4
IGSF9B	1036.932274	-0.580084074	0.240523155	2.411759795	0.015875737	0.05870569	IGSF9B
CFHR2	0.464534978	-0.165016087	0.50393115	0.327457605	0.743321803	0.848218411	CFHR2
CROCCP3	366.7988508	0.177423581	0.109377387	-1.622123053	0.104777003	0.236433893	CROCCP3
NDC80	1736.280097	0.574997929	0.133366502	-4.31141194	1.62E-05	0.000222606	NDC80
AP4E1	1797.582901	0.203068655	0.086453297	-2.348882707	0.018829837	0.066805025	AP4E1
RSBN1	2084.848006	0.039990146	0.064880995	-0.61636148	0.53765597	0.700445239	RSBN1
MAGI3	2496.696435	-0.307998548	0.104426285	2.949435069	0.003183555	0.016795887	MAGI3
CXCL2	1780.011572	0.232565481	0.254315095	-0.914477691	0.360465895	0.543007782	CXCL2
AFP	14.5247257	0.673830744	0.383396644	-1.75752906	0.078827673	0.193223196	AFP
COL4A4	678.5682407	0.32635627	0.276905189	-1.178584883	0.238563514	0.413851347	COL4A4
TCF7	2164.395138	-0.310840863	0.158531557	1.960750714	0.04990811	0.138121599	TCF7
OSTM1	3059.616675	0.519085256	0.089119243	-5.824614725	5.72E-09	2.60E-07	OSTM1
CDH7	6.0174515	-0.116993666	0.369869644	0.316310538	0.751766814	0.853994	CDH7
IMPG2	33.13544672	0.008802599	0.167730864	-0.052480499	0.958145833	0.977601358	IMPG2
PCNP	7574.017744	0.080427857	0.062401546	-1.288876045	0.197441183	0.364869122	PCNP
EXD2	2337.997672	0.042839081	0.074137146	-0.577835577	0.563375133	0.720921945	EXD2
ARG2	362.7362919	0.075976117	0.164440992	-0.462026625	0.644062227	0.780898106	ARG2
MEF2C	1347.4268	0.249123352	0.148209346	-1.680888275	0.092784618	0.216839755	MEF2C
PTPRC	3143.210257	0.477053642	0.198136654	-2.407700106	0.016053362	0.059200811	PTPRC
CACNA1S	6.210160581	0.43388537	0.259673123	-1.670890558	0.094743297	0.219996966	CACNA1S
PKP1	77191.64184	0.47547456	0.370440224	-1.283539231	0.199303224	0.36699899	PKP1
UBA5	3086.372792	0.12768417	0.075012093	-1.702181141	0.088721417	0.209974602	UBA5
STK17B	3956.241076	0.411050357	0.106464137	-3.860927885	0.000112957	0.001116689	STK17B
CDC14B	2203.83403	-0.268883127	0.123601472	2.175403925	0.029599861	0.094104904	CDC14B
ZNF510	1130.082941	0.021905999	0.081357166	-0.269257157	0.787731799	0.87676627	ZNF510
LRP2	50.57453497	-0.141555114	0.273000962	0.518515073	0.604098946	0.751958283	LRP2
ZNF506	1810.321101	-0.200335256	0.137693549	1.454935675	0.14568707	0.296759677	ZNF506
JMJD4	396.5354441	0.034632238	0.081997262	-0.422358475	0.672763383	0.800774033	JMJD4
DUSP12	1137.124372	0.005738744	0.06550502	-0.087607693	0.930188487	0.961805853	DUSP12
AACS	4184.985001	0.024418363	0.105609071	-0.231214635	0.817148061	0.89517461	AACS
DELE1	2952.772139	-0.175503683	0.065505607	2.679216199	0.007379473	0.032392513	DELE1
SLC13A1	1.556952616	-0.04505373	0.449874935	0.100147233	0.920227437	0.956370922	SLC13A1
CADPS2	2071.499328	-0.36544672	0.173818286	2.102464182	0.035512634	0.107643021	CADPS2
PCDHB4	255.4407518	0.554844848	0.201746692	-2.750205426	0.005955791	0.027479699	PCDHB4
PCDHA6	13.27361836	0.625005147	0.314534604	-1.987079132	0.046913628	0.132137718	PCDHA6
PCDHGA2	120.6262552	0.058162721	0.16585723	-0.350679442	0.72582885	0.836371619	PCDHGA2
HSPB11	1186.366655	0.29883838	0.084515485	-3.5359009	0.000406387	0.003212168	HSPB11
PHLPP1	3602.716518	-0.294070679	0.120042519	2.449720994	0.014296695	0.05425863	PHLPP1
ATP8B1	8848.413189	-0.7514795	0.135152751	5.560223473	2.69E-08	9.74E-07	ATP8B1
IL12RB2	1204.000285	1.746234159	0.258372453	-6.758592631	1.39E-11	1.41E-09	IL12RB2
SMARCD3	627.5739616	0.391516504	0.163292872	-2.39763377	0.016501354	0.06048443	SMARCD3
WDR70	1681.985176	0.187728601	0.076993954	-2.43822524	0.014759574	0.055582188	WDR70
FYB1	2894.099052	0.789333075	0.199784525	-3.950921991	7.79E-05	0.000823622	FYB1
MPP4	15.62486745	0.736020619	0.201082546	-3.660290936	0.000251929	0.002170681	MPP4
STRADB	1045.120889	-0.381141916	0.09646678	3.951017291	7.78E-05	0.000823622	STRADB
BZW1	10172.88669	0.123706918	0.078240276	-1.581115557	0.113851618	0.249901081	BZW1
PGR	163.5020698	0.692523254	0.225963562	-3.064756317	0.002178474	0.012461839	PGR
C1QTNF3	317.3901839	0.626392384	0.195319631	-3.207011921	0.001341214	0.008421762	C1QTNF3
ME2	3818.638286	0.01764598	0.095468935	-0.18483478	0.853358627	0.917111252	ME2
C5orf22	2860.719798	0.09073393	0.088339929	-1.027099878	0.304373436	0.486619168	C5orf22
CCNT2	4248.215221	0.08378563	0.066133997	-1.2669071	0.20518851	0.374652443	CCNT2
FAM135A	5674.386444	-0.444347229	0.128541418	3.456840889	0.000546547	0.004078124	FAM135A
COL19A1	33.32942327	0.590808943	0.276297039	-2.138310804	0.032491526	0.100749657	COL19A1
EPB41L3	1403.888481	-0.348133425	0.199746115	1.742879575	0.081354653	0.197525138	EPB41L3
COBLL1	6364.055645	-0.234992849	0.130779182	1.796867403	0.072356673	0.181495346	COBLL1
DLG3	3491.723161	-0.689272696	0.099263677	6.94385614	3.82E-12	4.51E-10	DLG3
KCNK2	71.2867752	1.20703126	0.338426634	-3.566596531	0.000361648	0.002922402	KCNK2
SERTAD4	1576.985663	0.445217593	0.204683893	-2.175147184	0.029619089	0.094153589	SERTAD4
TRAF5	2110.706269	-0.361089978	0.149798206	2.410509361	0.015930263	0.058866591	TRAF5
MRPL22	1585.960155	0.061565566	0.078159296	-0.787693454	0.430876035	0.609357392	MRPL22
GEMIN5	2601.498197	0.209006028	0.07749652	-2.696973075	0.006997293	0.03106643	GEMIN5
OPRK1	40.90398038	-0.246501184	0.398736386	0.618205894	0.536439626	0.699447829	OPRK1
NFE2L1	21186.47822	0.375550266	0.096876638	-3.876582374	0.000105934	0.001059229	NFE2L1
SEMA5B	315.5963237	1.169492352	0.199035395	-5.87580089	4.21E-09	1.99E-07	SEMA5B
GSK3B	8579.994003	0.149698928	0.091163011	-1.642101621	0.100568946	0.229620255	GSK3B
ITGB5	11316.5812	0.379359037	0.100253127	-3.784012015	0.00015432	0.00144681	ITGB5
ERC1	7481.031223	0.335876393	0.113174425	-2.967776455	0.002999624	0.016011641	ERC1
XPO1	18902.93705	0.13905965	0.064640767	-2.151268548	0.031455009	0.098268815	XPO1
LINC01587	6.635763873	0.211051954	0.276087637	-0.764438266	0.444606113	0.622081296	LINC01587
RNF13	4933.66449	0.17660583	0.082493111	-2.140855504	0.032285692	0.100264895	RNF13
TRPM3	22.11095561	-0.018502658	0.243140382	0.076098663	0.939340604	0.96671116	TRPM3
PALB2	1748.292524	0.184466278	0.07751817	-2.379652124	0.017328989	0.062823951	PALB2
DOP1A	2268.886797	-0.352487678	0.098776249	3.5685469	0.000358967	0.002905618	DOP1A
LYRM2	2153.496039	0.091466759	0.06651009	-1.375231324	0.16905974	0.327901733	LYRM2
BCKDHB	1338.102838	-0.298728667	0.1081104	2.763181597	0.005724091	0.02669057	BCKDHB
KAT6A	9820.857231	0.094606374	0.099680684	-0.949094348	0.342572629	0.525828217	KAT6A
TUT7	4295.886726	-0.103385953	0.097256897	1.063019242	0.287773225	0.468776579	TUT7
ULK2	1726.830385	0.524170241	0.12451086	-4.20983552	2.56E-05	0.000323174	ULK2
GRHL2	5143.418758	-0.00628054	0.123609471	0.050809538	0.959477291	0.97847523	GRHL2
TNPO1	11003.42751	0.208314509	0.078237542	-2.662590156	0.007754179	0.033680795	TNPO1
PLOD1	11900.91282	0.613153413	0.105254709	-5.825425027	5.70E-09	2.59E-07	PLOD1
P2RX5	106.0999627	0.257702755	0.212476721	-1.212851711	0.225186521	0.398227982	P2RX5
ITGAE	1272.856994	0.144858392	0.087402233	-1.657376329	0.097443414	0.224325968	ITGAE
DIS3	5635.938734	-0.114512918	0.075971881	1.507306594	0.131732088	0.27714726	DIS3
PIBF1	1396.07193	-0.122129843	0.084210256	1.450296537	0.146975844	0.298474882	PIBF1
TDRD3	1330.1709	-0.138128003	0.079259154	1.742738805	0.08137925	0.197564916	TDRD3
AC000061.1	5.029093743	-2.109140823	0.405057954	5.207010009	1.92E-07	5.24E-06	AC000061.1
NUFIP1	752.7085044	-0.044818646	0.088947064	0.503879994	0.61434571	0.759724556	NUFIP1
PDS5B	4149.235624	-0.007529654	0.082757068	0.090985025	0.92750449	0.960303119	PDS5B
OXCT1	2736.17962	0.421309796	0.153550457	-2.743787314	0.006073487	0.02789432	OXCT1
RRAGB	694.5995527	-0.000696512	0.086750598	0.008028898	0.993593935	0.996644556	RRAGB
EPYC	76.10055611	2.899596449	0.402059968	-7.211850673	5.52E-13	7.97E-11	EPYC
CYLD	3895.764473	0.249047482	0.094938883	-2.623240077	0.008709787	0.036824075	CYLD
SLC27A5	363.2474428	-0.687017965	0.176646574	3.889223263	0.000100566	0.001015259	SLC27A5
ZNF324	899.4556583	-0.137000454	0.094089865	1.456059631	0.145376136	0.296339634	ZNF324
ZNF671	312.2281957	-0.319144893	0.139503543	2.287718917	0.022153895	0.075609304	ZNF671
ZNF416	353.6830259	-0.377050908	0.100218099	3.762303533	0.000168356	0.001553567	ZNF416
ZNF586	1009.342591	-0.092505689	0.094558643	0.978289087	0.327931366	0.511602026	ZNF586
ZNF446	371.3798327	-0.035341635	0.099802425	0.354115997	0.723251954	0.834656365	ZNF446
ZNF264	4128.385982	-0.081896094	0.098121649	0.834638371	0.403921351	0.584274614	ZNF264
RPS5	41463.10665	-0.266081393	0.112775296	2.359394329	0.018304793	0.065376203	RPS5
FAT1	37375.56082	-0.031139434	0.141954323	0.21936235	0.826367796	0.901006864	FAT1
YTHDC1	5721.462517	-0.021767131	0.046458349	0.468530024	0.639405605	0.77769479	YTHDC1
CHMP2B	3995.488639	-0.44251551	0.104675793	4.227486581	2.36E-05	0.000303066	CHMP2B
SMAP2	3841.457219	0.007255255	0.112991836	-0.064210437	0.948802667	0.971968219	SMAP2
PPIE	2509.515631	0.113263538	0.100515343	-1.126828357	0.259815059	0.438138138	PPIE
ZMPSTE24	6119.735434	-0.162316467	0.088578632	1.832456242	0.066883475	0.171367754	ZMPSTE24
STARD7	11250.0531	0.092532209	0.082243167	-1.125105134	0.260544486	0.438897427	STARD7
NOA1	2591.646219	0.006155794	0.083741851	-0.073509171	0.941400946	0.967879043	NOA1
REST	5357.817799	0.23627227	0.064897163	-3.640718004	0.000271879	0.002314696	REST
HAL	128.6905876	-0.785560564	0.234268513	3.353248596	0.000798689	0.005532174	HAL
SSH1	5914.339248	0.354327813	0.072553576	-4.883671214	1.04E-06	2.21E-05	SSH1
GSTP1	58029.18562	-0.209318177	0.154251608	1.356991867	0.174783795	0.335594094	GSTP1
APLP2	40426.10105	-0.069607785	0.090857468	0.766120681	0.443604499	0.621041134	APLP2
FAM234B	797.5760486	0.509364987	0.162499673	-3.134560074	0.00172112	0.010319641	FAM234B
SLCO1A2	365.6652693	1.179561546	0.334305365	-3.528395505	0.000418087	0.003283123	SLCO1A2
WBP11	8671.06254	0.164329038	0.079655764	-2.062989908	0.039113587	0.115752636	WBP11
EIF3I	11766.00355	-0.158914042	0.072309705	2.197686215	0.027971475	0.090197599	EIF3I
NKAIN1	82.73147723	0.632847206	0.266335392	-2.376128839	0.017495353	0.063255464	NKAIN1
COL16A1	5400.843587	1.119982281	0.163507459	-6.849732038	7.40E-12	8.07E-10	COL16A1
TXLNA	5850.467595	0.032534565	0.070885334	-0.458974559	0.646252436	0.78257957	TXLNA
APOB	322.0363544	0.449935901	0.4299076	-1.046587455	0.29528989	0.477052312	APOB
NCOA1	7291.420093	-0.317352337	0.075501654	4.203250117	2.63E-05	0.000330986	NCOA1
AGBL5	1949.249824	0.026850527	0.095601805	-0.280857945	0.778819358	0.870978201	AGBL5
EFR3B	258.3239731	-0.230068219	0.176783764	1.301410349	0.193118033	0.35925376	EFR3B
KIF3C	1655.92604	0.574322864	0.165730917	-3.465393624	0.000529456	0.003973514	KIF3C
RAB10	21724.75016	-0.290086411	0.105265268	2.755765652	0.005855493	0.027134044	RAB10
GCKR	127.0847381	-1.402453279	0.289273867	4.848185196	1.25E-06	2.58E-05	GCKR
HADHA	13781.54285	-0.212529177	0.06550031	3.244704916	0.001175724	0.007580512	HADHA
MAPRE3	1364.429647	-0.16159731	0.148136192	1.090869879	0.275330143	0.455334039	MAPRE3
CAD	10680.49742	0.175478499	0.098355959	-1.784116596	0.074404721	0.185347165	CAD
CD59	16059.54974	0.285855795	0.118913691	-2.403893045	0.016221519	0.059690821	CD59
CD82	6996.105555	-0.123897074	0.116088332	1.067265516	0.285851955	0.466765613	CD82
BCORL1	2499.271495	0.043384761	0.099244251	-0.437151382	0.662001566	0.793124973	BCORL1
ATRX	13449.06804	0.013660189	0.068003047	-0.200876125	0.840795436	0.909428361	ATRX
AK6	782.3247417	-0.07980165	0.077089034	1.035188088	0.300581081	0.482496425	AK6
FCN1	166.2609093	0.664471553	0.253199435	-2.624301085	0.008682699	0.036741841	FCN1
MYNN	1617.80681	0.221052601	0.087545365	-2.52500632	0.011569621	0.045928091	MYNN
MECOM	6177.152123	-0.908174502	0.222663769	4.078681085	4.53E-05	0.000520614	MECOM
SCAMP1	5483.834645	0.157440213	0.086735189	-1.815182682	0.06949584	0.176277216	SCAMP1
PREP	4578.44492	-0.316744346	0.094040554	3.36816758	0.000756696	0.005305334	PREP
HACE1	1245.163681	0.113591417	0.08826831	-1.286887862	0.198133377	0.36560054	HACE1
SEH1L	4513.204738	0.020296357	0.088968733	-0.228129096	0.819545881	0.896738768	SEH1L
WDR47	2161.124781	0.441471952	0.129834709	-3.400261432	0.000673215	0.004836579	WDR47
WDFY1	3911.881534	0.040901963	0.073172211	-0.558982189	0.576173876	0.730486369	WDFY1
OVGP1	187.9677603	-0.545159587	0.154429098	3.530161051	0.000415307	0.003267103	OVGP1
SLC25A24	5168.285347	-0.022286626	0.096246593	0.231557556	0.816881677	0.895025465	SLC25A24
MAP3K4	3626.236699	0.144836091	0.087870842	-1.648283853	0.099294437	0.227541867	MAP3K4
PILRA	314.9837468	0.550634137	0.163124941	-3.375536157	0.00073672	0.005194184	PILRA
IGSF9	5089.717809	0.052571718	0.180533606	-0.291201839	0.770896956	0.866084312	IGSF9
ABCB1	368.6721723	0.081367261	0.203300007	-0.400232455	0.688985312	0.811866511	ABCB1
ZNF213	2561.138868	-0.197950385	0.079002511	2.505621426	0.012223642	0.047941851	ZNF213
AKR1B1	4756.04052	0.471062956	0.175437132	-2.685081261	0.007251217	0.03193151	AKR1B1
CPNE3	12410.92775	0.09043399	0.092536663	-0.977277407	0.328431835	0.512163298	CPNE3
RRN3	3707.609551	0.044859177	0.06688481	-0.670693044	0.502416095	0.670831749	RRN3
CTTN	26742.77355	0.364068673	0.159258696	-2.286020681	0.022253049	0.075877722	CTTN
WNT11	509.6372073	-0.504844729	0.285628211	1.767489027	0.077146365	0.190314148	WNT11
MTIF2	3223.329203	-0.062588964	0.068472419	0.914075543	0.360677153	0.543149713	MTIF2
DDHD2	3196.322683	0.155905157	0.095003446	-1.641047389	0.100787578	0.229988447	DDHD2
TTC39A	1952.512942	-1.136650015	0.193267	5.881242079	4.07E-09	1.93E-07	TTC39A
EPS15	6159.989554	0.042702987	0.057097985	-0.74788955	0.454526782	0.630554456	EPS15
ORC1	1164.253017	0.405751846	0.118272542	-3.430651271	0.000602134	0.004417518	ORC1
MGST2	3082.396398	-0.699400769	0.114630996	6.101323307	1.05E-09	6.03E-08	MGST2
CHERP	5403.715819	-0.0409273	0.075284334	0.543636336	0.58669175	0.738662234	CHERP
ATG16L1	2707.89215	-0.175163382	0.087444279	2.003142853	0.045161957	0.128456226	ATG16L1
USP40	3723.500706	-0.039814633	0.079827396	0.49875901	0.617949168	0.762236076	USP40
POMGNT1	4272.893141	-0.006380388	0.073892909	0.086346419	0.931191039	0.962090742	POMGNT1
RAD54L	719.1907653	0.299038968	0.109373201	-2.734115538	0.006254809	0.028493144	RAD54L
MAST2	6924.817079	-0.271185445	0.083267738	3.256788887	0.001126802	0.007326955	MAST2
DNAJA1	10272.06702	0.136171121	0.091323745	-1.491081219	0.135940173	0.283162706	DNAJA1
B4GALT1	17002.91981	0.226363714	0.111401811	-2.031957219	0.042157987	0.122331401	B4GALT1
CHMP5	4937.114343	-0.109558887	0.089061472	1.230149062	0.218641291	0.390587466	CHMP5
NFX1	4371.235673	-0.127813632	0.078081982	1.636915813	0.101648061	0.231534637	NFX1
AQP6	30.07357946	-0.751821078	0.263329343	2.855060017	0.00430287	0.021318294	AQP6
DIMT1	801.0515369	0.075857485	0.073565291	-1.031158641	0.302466432	0.484472004	DIMT1
IPO11	1826.764554	0.168047496	0.066195723	-2.538645818	0.011128242	0.044573195	IPO11
FOLH1	301.308819	0.32305165	0.193916154	-1.665934699	0.095726422	0.221603441	FOLH1
EIF2AK1	17326.09574	-0.13370206	0.065494526	2.041423436	0.041208757	0.12017139	EIF2AK1
NME8	19.12482408	0.769712979	0.246916465	-3.117301152	0.00182515	0.010798039	NME8
EPDR1	704.4698842	0.650025607	0.216613178	-3.000859018	0.002692192	0.014733548	EPDR1
SNX10	1794.047864	0.602602808	0.138281116	-4.357809835	1.31E-05	0.00018697	SNX10
SEPHS1	3846.726466	0.004985407	0.078077897	-0.063851702	0.94908831	0.972105207	SEPHS1
MRPL28	2989.350065	0.066876568	0.099515734	-0.672020044	0.501570936	0.670201729	MRPL28
HBQ1	6.663328223	1.43091904	0.306734548	-4.665007737	3.09E-06	5.48E-05	HBQ1
ITPKC	5922.491646	-0.241866509	0.138160142	1.750624353	0.080010638	0.195336567	ITPKC
CEACAM6	38272.89165	-1.622412665	0.308451802	5.259857959	1.44E-07	4.09E-06	CEACAM6
FAT2	18330.76979	1.075703463	0.35605878	-3.02114011	0.002518248	0.013983646	FAT2
RBM22	3923.805529	0.095808214	0.05850386	-1.63763918	0.101496985	0.23123431	RBM22
TMED2	17609.21872	0.062602986	0.061080598	-1.024924241	0.305398936	0.487707592	TMED2
ERO1B	1229.279142	0.04602189	0.155135451	-0.296656176	0.766729018	0.863671425	ERO1B
ZFAND6	3678.500547	-0.064270878	0.065050869	0.988009518	0.323147987	0.506666468	ZFAND6
HSD17B2	1318.405039	-1.82496856	0.290347098	6.285472017	3.27E-10	2.20E-08	HSD17B2
TXLNG	2671.334239	-0.077280711	0.095758463	0.807037923	0.419644635	0.598807699	TXLNG
PPEF1	40.211992	0.918227123	0.182807254	-5.022924989	5.09E-07	1.19E-05	PPEF1
LAT2	549.953221	0.316890867	0.146306219	-2.165942574	0.030315575	0.095714294	LAT2
HUWE1	39428.93942	-0.128139924	0.075972173	1.686669206	0.091666976	0.214978544	HUWE1
ZW10	1733.916256	-0.060176278	0.071473011	0.841944072	0.39981926	0.580961321	ZW10
ALG9	504.2733709	-0.020679895	0.076707907	0.269592747	0.787473581	0.87660056	ALG9
MYBPC2	21.92035569	0.480479315	0.24176951	-1.987344537	0.046884229	0.132091176	MYBPC2
NOX4	274.3191683	1.322788177	0.157379697	-8.405075146	4.28E-17	1.69E-14	NOX4
ACOX3	1469.469896	-0.551194565	0.10905937	5.054078032	4.32E-07	1.04E-05	ACOX3
MTMR2	4500.719197	0.182621048	0.075475284	-2.419613929	0.015536993	0.057777291	MTMR2
PPP1R15A	8058.55516	-0.05868384	0.145515297	0.403282963	0.686740074	0.8102529	PPP1R15A
HSD17B14	249.9979982	0.426804442	0.173499373	-2.459976859	0.013894597	0.05305601	HSD17B14
TRIP6	4890.542627	0.243899305	0.124093735	-1.965444151	0.049362854	0.137062053	TRIP6
ACHE	1618.294415	-1.84037807	0.304533011	6.043279393	1.51E-09	8.25E-08	ACHE
FTL	154899.6589	0.02940866	0.142116475	-0.206933504	0.836061791	0.906640144	FTL
SRRT	7935.781785	0.005816754	0.061397091	-0.09473989	0.924521433	0.958570971	SRRT
BAX	2721.290767	-0.268463932	0.081865096	3.279345481	0.001040482	0.006852735	BAX
NLK	1836.884178	-0.230569597	0.075172922	3.067189519	0.002160818	0.012384757	NLK
PIGS	4866.714034	-0.055465776	0.079135385	0.700897277	0.483367124	0.654885808	PIGS
ADAMTS2	5579.773377	1.613691536	0.172735598	-9.341974382	9.46E-21	8.27E-18	ADAMTS2
TMPRSS11E	3545.01185	-1.77558963	0.427438747	4.154021226	3.27E-05	0.000396145	TMPRSS11E
ATXN7L3	6447.006238	-0.142903292	0.067019469	2.132265373	0.032985037	0.101818866	ATXN7L3
PGS1	1898.395447	-0.036985616	0.067361104	0.549064877	0.582960928	0.735721561	PGS1
PSMC5	6384.515922	-0.100716487	0.079341451	1.269405659	0.204296419	0.373529495	PSMC5
UIMC1	1603.190959	-0.029097113	0.066701972	0.436225676	0.662673001	0.793660012	UIMC1
CETP	135.9044558	0.03741882	0.137855681	-0.271434736	0.786056689	0.875813712	CETP
MMP2	22591.392	1.321561867	0.172709514	-7.651934359	1.98E-14	4.31E-12	MMP2
MT3	7.344484177	0.728686876	0.325135591	-2.241178438	0.025014519	0.082976378	MT3
LPCAT2	4065.618748	0.572960198	0.128063835	-4.474020297	7.68E-06	0.00011843	LPCAT2
GNAO1	484.1208534	0.743839748	0.2089446	-3.559985513	0.000370875	0.002984199	GNAO1
OGFOD1	2395.123519	0.237482008	0.062687014	-3.788376471	0.000151635	0.001426638	OGFOD1
SH3BP2	5368.497535	-0.318872243	0.103876342	3.069729237	0.002142529	0.012300557	SH3BP2
NOP14	2722.0603	-0.225844915	0.087415479	2.583580357	0.009778069	0.040340822	NOP14
ADD1	14696.2902	-0.123919867	0.071728175	1.727631689	0.084054278	0.202151503	ADD1
L2HGDH	1396.888059	0.096835363	0.092322077	-1.048886316	0.294230444	0.476051242	L2HGDH
TXNDC16	1170.783331	0.23495613	0.118850479	-1.976905203	0.048052347	0.134372013	TXNDC16
RTRAF	7297.178661	0.016686615	0.07337425	-0.227417856	0.820098837	0.89705886	RTRAF
NID2	2204.345036	1.11835454	0.159500065	-7.011624342	2.36E-12	2.91E-10	NID2
GMCL1	3587.839934	-0.076748918	0.085479987	0.897858324	0.369261086	0.551706821	GMCL1
SF3B2	14901.24626	0.066113674	0.064189999	-1.029968466	0.303024809	0.485188671	SF3B2
KLHL42	3416.624918	0.040123084	0.106861811	-0.375467003	0.707313182	0.824615885	KLHL42
GNAS	80150.84075	0.18001014	0.075142834	-2.395572954	0.016594412	0.060756082	GNAS
DNM1L	7817.121074	0.207509482	0.069926857	-2.967521929	0.003002109	0.016019572	DNM1L
PTHLH	5642.827721	1.771078805	0.349738696	-5.064005852	4.11E-07	9.94E-06	PTHLH
PHACTR3	256.1133658	-0.118727231	0.318483085	0.372789755	0.709304928	0.82591711	PHACTR3
ERGIC2	3385.370074	0.231291087	0.09660105	-2.394291651	0.016652501	0.060931663	ERGIC2
TFAP2C	2779.530014	0.579825156	0.26541482	-2.184599775	0.028918204	0.092518637	TFAP2C
AURKA	3021.279434	0.14806823	0.11631637	-1.272978431	0.203025696	0.371885262	AURKA
CASS4	119.758646	0.426869358	0.154167929	-2.768859658	0.005625286	0.026338757	CASS4
PIR	1624.912422	0.130777404	0.181749276	-0.71954842	0.471803079	0.645233465	PIR
AAMDC	195.7744259	-0.207990656	0.089086793	2.334696848	0.019559263	0.068809299	AAMDC
RFX2	1495.252677	0.075732813	0.116424131	-0.650490689	0.515375314	0.681980803	RFX2
METTL2A	1590.842118	-0.259074709	0.075910997	3.41287454	0.000642815	0.004660532	METTL2A
SULT2B1	2819.330944	-0.77516539	0.296264721	2.616462021	0.008884625	0.037395649	SULT2B1
ALG6	1413.063664	0.00707516	0.065084717	-0.108706937	0.913434939	0.953079727	ALG6
CNOT3	5172.225276	-0.000213484	0.06219366	0.003432561	0.997261218	0.9985633	CNOT3
GP6	50.45146749	-0.240908037	0.199951277	1.204833704	0.228267506	0.40194381	GP6
PTPN4	2479.005383	0.036585992	0.082452708	-0.44372093	0.657244362	0.789905062	PTPN4
DDX18	8458.359822	0.144921935	0.080394883	-1.802626363	0.071446914	0.179920652	DDX18
KHSRP	19125.90001	0.179631239	0.073248171	-2.452364849	0.014192068	0.053930756	KHSRP
GNA11	7279.492869	-0.303123129	0.081261627	3.730212387	0.000191318	0.001727036	GNA11
ASAP3	1669.635083	0.001525373	0.140435386	-0.010861739	0.991333756	0.995534849	ASAP3
EDEM2	2310.803344	-0.13662896	0.080424016	1.698857717	0.089345996	0.211045407	EDEM2
DNMT3B	1226.678559	0.677785678	0.156489701	-4.331183928	1.48E-05	0.000206915	DNMT3B
REM1	70.72265595	0.265526243	0.179528511	-1.479019917	0.139134992	0.287652088	REM1
TPX2	10480.14928	0.299860198	0.10554552	-2.841050928	0.004496513	0.022081666	TPX2
FER1L4	1995.046904	-0.93952027	0.258788892	3.630450536	0.000282927	0.00239111	FER1L4
PDRG1	1163.668857	-0.186334874	0.075668473	2.462516648	0.013796577	0.052754262	PDRG1
EPB41L1	9066.419563	-0.797444429	0.139005264	5.736793018	9.65E-09	4.00E-07	EPB41L1
SLC15A1	759.9837885	-0.464100813	0.268031891	1.731513404	0.083360236	0.200924149	SLC15A1
DOCK9	8665.646849	-0.197058602	0.113856797	1.73075835	0.083494873	0.201137808	DOCK9
ANKRD10	6018.699544	-0.332029574	0.113010165	2.938050527	0.003302832	0.017290535	ANKRD10
TGDS	1140.529275	-0.150239098	0.085804063	1.75095552	0.079953572	0.195236883	TGDS
DOCK3	356.1006612	-0.663036257	0.200639868	3.304608728	0.000951091	0.006366855	DOCK3
C3orf18	156.0960458	0.285810345	0.138937202	-2.057118901	0.03967479	0.11690284	C3orf18
COQ9	3220.539803	-0.207006688	0.077421476	2.673763121	0.007500541	0.032825103	COQ9
TMEM40	1676.592559	-0.627843935	0.346250865	1.813263153	0.069791243	0.176821392	TMEM40
KIF9	423.4992926	-0.511064689	0.127284076	4.015150248	5.94E-05	0.000655727	KIF9
ARHGAP28	611.3379472	0.561656119	0.215970236	-2.600618171	0.009305596	0.038781087	ARHGAP28
CRLS1	499.8122948	-0.303583508	0.090108129	3.369102328	0.000754134	0.005293547	CRLS1
DEFB127	0.342464883	0.799747537	0.870741292	-0.918467453	0.358374191	NA	DEFB127
PPP1R13B	4506.475766	-0.392079186	0.088902081	4.41023632	1.03E-05	0.000152042	PPP1R13B
ATRN	9752.262878	0.163692768	0.116103872	-1.409882069	0.158574508	0.313991123	ATRN
SMOX	1787.189628	0.066885769	0.131688687	-0.507908243	0.611517694	0.757644388	SMOX
SIGLEC1	1093.924114	0.546607352	0.207539317	-2.633753257	0.008444683	0.035989845	SIGLEC1
FKBP1A	18925.19897	-0.016411192	0.072914917	0.225073173	0.82192235	0.898154887	FKBP1A
NSFL1C	6043.607818	-0.114272683	0.075193674	1.519711388	0.128583528	0.272369468	NSFL1C
SLC4A11	2562.674321	-0.332074635	0.176306667	1.883505827	0.059631851	0.157315874	SLC4A11
C20orf194	2150.102552	0.604424072	0.134412653	-4.49677957	6.90E-06	0.000107963	C20orf194
ZNF343	908.2321722	-0.042174293	0.067328293	0.626397782	0.531054064	0.69494983	ZNF343
EBF4	1040.134982	0.502469412	0.173094098	-2.902868552	0.003697618	0.018892609	EBF4
CPXM1	1144.186943	1.429724709	0.180103463	-7.938352142	2.05E-15	5.66E-13	CPXM1
MAVS	16265.74341	-0.351892629	0.081586724	4.313111369	1.61E-05	0.000221183	MAVS
LZTS3	2841.244869	-0.866488554	0.185930347	4.660285788	3.16E-06	5.59E-05	LZTS3
F11	13.72346116	-0.264214472	0.416178089	0.63485916	0.525520275	0.690507029	F11
XRN2	9628.931248	0.152018066	0.069539017	-2.186083037	0.028809531	0.092275891	XRN2
KIZ	1318.55919	-0.228944332	0.124681236	1.836237266	0.066322573	0.170311924	KIZ
DYNLL1	14685.44192	-0.037933772	0.094312994	0.402211513	0.68752837	0.810745508	DYNLL1
TESC	2261.108583	-1.218056134	0.350268396	3.477493683	0.000506125	0.003826964	TESC
SNX5	7580.649229	-0.041673475	0.076705991	0.543288396	0.586931252	0.738858254	SNX5
RPL6	41260.93649	-0.080918059	0.088759574	0.911654431	0.361950659	0.544436899	RPL6
SIRPG	202.4868807	0.049446389	0.206985318	-0.238888387	0.811192131	0.891625089	SIRPG
MAPKAPK5	2778.555166	-0.08258168	0.059755353	1.381996345	0.166972823	0.32533629	MAPKAPK5
P2RX7	293.4639792	0.643364006	0.16722826	-3.847220595	0.000119465	0.001170683	P2RX7
ESF1	2880.864222	0.170095775	0.087008741	-1.954927442	0.050591635	0.139475649	ESF1
RBBP9	2456.06312	0.094922574	0.080747697	-1.175545283	0.239776632	0.415252003	RBBP9
ANAPC5	8289.336223	0.077281518	0.058673855	-1.317137214	0.187792635	0.352201606	ANAPC5
SLC23A2	3587.813537	0.451850328	0.092718363	-4.873363963	1.10E-06	2.31E-05	SLC23A2
SLC8B1	3443.623673	-0.062519435	0.092268024	0.677585066	0.498034818	0.667058835	SLC8B1
TMEM230	6281.250179	0.031868047	0.073427381	-0.434007682	0.664282863	0.794908635	TMEM230
DZANK1	281.6318198	0.161703454	0.132280122	-1.222431995	0.221544306	0.393886567	DZANK1
KDM2B	3587.865273	0.201339366	0.075943651	-2.651167836	0.008021397	0.034557523	KDM2B
CFAP61	25.69144012	0.297451832	0.186476546	-1.595116589	0.110686167	0.24524702	CFAP61
LHX5	114.8119475	0.702271848	0.422964571	-1.660356201	0.096842816	0.223360198	LHX5
TASP1	897.0027164	0.087883129	0.067377617	-1.304337157	0.192118652	0.358064085	TASP1
OAS1	6386.47021	-0.543886923	0.158027934	3.441713804	0.000578041	0.004275642	OAS1
GCN1	16471.65477	-0.125683058	0.075271478	1.669730169	0.094972762	0.220389036	GCN1
RPLP0	109962.3368	-0.256523465	0.093845977	2.733451919	0.006267427	0.028520915	RPLP0
PXN	5947.851406	0.281710211	0.108645099	-2.592939895	0.00951594	0.039476051	PXN
SIRT4	49.92970633	0.668301576	0.15486876	-4.315276848	1.59E-05	0.000219464	SIRT4
RPH3A	13.45755239	0.581401533	0.221082844	-2.629790364	0.008543754	0.036294354	RPH3A
KIF16B	3542.482087	-0.062985191	0.110866884	0.568115462	0.569956569	0.725675539	KIF16B
TRMT6	1861.394573	0.056447206	0.081857636	-0.689577767	0.490459753	0.660699143	TRMT6
CHGB	90.6262127	0.326150324	0.301704817	-1.081024582	0.279686179	0.460196458	CHGB
PEBP1	10178.934	-0.166175154	0.090099926	1.844342838	0.065133192	0.167938694	PEBP1
TBX5	248.100762	0.967292436	0.203637986	-4.750058934	2.03E-06	3.92E-05	TBX5
BRAP	2009.001291	0.061008835	0.060571934	-1.007212934	0.313832459	0.496769872	BRAP
ERP29	7007.8839	-0.100067854	0.082711403	1.209843501	0.226338951	0.399634253	ERP29
NOS1	678.6228357	1.229129608	0.380406741	-3.231093128	0.001233178	0.007874951	NOS1
FUS	14254.24745	0.094311729	0.058194473	-1.620630351	0.105096939	0.236955767	FUS
IGBP1	3387.140882	-0.263594295	0.075263945	3.502265223	0.00046132	0.003553532	IGBP1
FXYD5	9472.550437	-0.204129626	0.140702964	1.45078412	0.146839983	0.298268824	FXYD5
ZNF302	1719.275928	-0.042238063	0.103626164	0.407600372	0.683567091	0.808074974	ZNF302
GRAMD1A	5200.668617	0.16935055	0.119227015	-1.420404178	0.155490047	0.3098914	GRAMD1A
FXYD3	494.5541139	-0.086990158	0.184676055	0.471041889	0.637610822	0.776397935	FXYD3
HEPH	4020.437128	-1.367872712	0.22725641	6.019072078	1.75E-09	9.26E-08	HEPH
CDIP1	1625.441782	0.362770578	0.148353818	-2.445306643	0.014472903	0.054760028	CDIP1
CMTM1	133.268133	0.281123933	0.123383947	-2.278448217	0.022699886	0.077002682	CMTM1
KCNH4	41.71741868	-0.217039827	0.19443688	1.116248249	0.264315887	0.443074737	KCNH4
GANAB	38015.55329	0.101715915	0.075511788	-1.347020353	0.177973678	0.339683784	GANAB
GMIP	2805.627096	-0.408664127	0.105783736	3.863203779	0.00011191	0.00110861	GMIP
RBM41	1695.02838	0.096445901	0.079139981	-1.218674797	0.222967647	0.395598372	RBM41
BIRC5	3479.846058	0.266143435	0.121490109	-2.190659285	0.028476457	0.091470352	BIRC5
LAG3	541.5565736	0.38590903	0.213483226	-1.807678469	0.070656558	0.178421717	LAG3
MLF2	14773.29678	0.042357575	0.08532786	-0.496409672	0.619605402	0.76347638	MLF2
OTUB2	575.815693	-0.425322603	0.170588762	2.493262738	0.012657515	0.04929084	OTUB2
DDX24	9905.537189	0.146328775	0.061484141	-2.379943387	0.017315298	0.062779048	DDX24
ZBTB25	1416.645201	0.221889114	0.082189776	-2.699716735	0.006939854	0.030886045	ZBTB25
NECAP1	1969.207797	0.059331016	0.06699299	-0.885630209	0.375816827	0.557845855	NECAP1
ARHGAP4	1771.310999	-0.264160148	0.17870627	1.478180637	0.139359435	0.287940252	ARHGAP4
ANKRD24	120.8593048	-0.895767173	0.181617037	4.932175903	8.13E-07	1.79E-05	ANKRD24
DHX32	3038.915355	-0.189794606	0.07854084	2.416508493	0.015670161	0.05809287	DHX32
RCOR1	7555.802837	-0.015077276	0.104349527	0.144488209	0.885114967	0.936407642	RCOR1
GPATCH2L	3319.127433	0.164462006	0.071853158	-2.288862579	0.022087338	0.075462457	GPATCH2L
LTBP4	16672.01611	0.074593982	0.130175546	-0.573026075	0.566627039	0.723239362	LTBP4
BLVRB	4626.387753	-0.412829033	0.114640598	3.601071874	0.000316908	0.002624803	BLVRB
SLC9A1	11248.34584	-0.23009685	0.118074658	1.948740337	0.051326442	0.140927996	SLC9A1
SPTLC1	7459.379901	0.069900535	0.077021855	-0.907541569	0.364120477	0.546657998	SPTLC1
PAPOLA	19930.87126	0.013419374	0.060343921	-0.222381535	0.824016885	0.899533369	PAPOLA
CCNK	1093.79999	-0.039803043	0.08174699	0.486905297	0.626325445	0.768293185	CCNK
PCBP4	1742.540596	-0.237094733	0.109575454	2.163757704	0.03048295	0.096061729	PCBP4
RGS1	3781.776182	0.783335817	0.189257456	-4.138995801	3.49E-05	0.00041836	RGS1
YPEL3	2933.397101	-0.411129372	0.110436685	3.72276089	0.000197056	0.001769863	YPEL3
MRPS33	1480.923858	-0.180866982	0.098514783	1.835937487	0.066366903	0.170407251	MRPS33
NDUFB2	2011.231637	-0.198820637	0.085011503	2.338749827	0.019348385	0.068207097	NDUFB2
NUDC	6081.152771	0.001660461	0.077645648	-0.021385114	0.982938448	0.991029442	NUDC
MAEA	5650.071806	-0.379848209	0.084141912	4.514375793	6.35E-06	0.000100853	MAEA
ICAM1	4697.630861	0.870714364	0.173528952	-5.017689289	5.23E-07	1.22E-05	ICAM1
STRN4	9001.549176	-0.096633692	0.060482929	1.597701907	0.110109334	0.244396693	STRN4
IRAK3	1536.944684	0.185400079	0.190492498	-0.973267089	0.330420575	0.514081366	IRAK3
LYZ	29511.22571	-1.079056683	0.323618952	3.334343293	0.000855011	0.005846523	LYZ
SI	2951.843929	-3.527569124	0.556154515	6.342786095	2.26E-10	1.61E-08	SI
MUL1	2304.696885	-0.004849284	0.07118358	0.068123639	0.945687213	0.970407454	MUL1
TFAP4	1775.884766	0.210400137	0.092815517	-2.266863823	0.023398546	0.078839185	TFAP4
PDCD7	1677.447804	0.1160578	0.062259833	-1.864087897	0.062309362	0.162521925	PDCD7
SPG21	5857.784386	-0.044880575	0.065149303	0.688888033	0.490893731	0.661159381	SPG21
FETUB	162.0981659	-0.610465326	0.46294264	1.31866299	0.187281805	0.351550756	FETUB
DNAJB11	3306.625812	0.062137998	0.080876718	-0.768305135	0.442305925	0.620042254	DNAJB11
P3H2	4461.194047	1.673534787	0.24853122	-6.73370045	1.65E-11	1.64E-09	P3H2
THPO	24.52708714	1.135931968	0.220398446	-5.153992643	2.55E-07	6.66E-06	THPO
CHRD	337.1106888	0.560409223	0.173280861	-3.234109186	0.001220228	0.007803651	CHRD
FLT3LG	20.92832456	0.008455973	0.149422286	-0.05659111	0.954870916	0.97563912	FLT3LG
RAB11FIP3	2848.239983	0.084015015	0.088686926	-0.947321311	0.343475075	0.526679891	RAB11FIP3
GNPTG	2414.243304	0.0421468	0.073203521	-0.57574826	0.56478535	0.721907779	GNPTG
ZNF268	1526.307797	0.311539129	0.121544812	-2.563162709	0.010372343	0.042259807	ZNF268
GOLGA3	9884.76362	-0.014290169	0.06727717	0.212407398	0.831789214	0.903926719	GOLGA3
PABPC4	13981.047	0.039181992	0.097319894	-0.402610303	0.687234929	0.810518689	PABPC4
CD209	388.5485104	0.964032551	0.213161877	-4.522537352	6.11E-06	9.76E-05	CD209
CERS4	2644.581448	-0.121423504	0.225610794	0.538199002	0.590439669	0.741266286	CERS4
MCOLN1	1371.328169	0.076404676	0.074500238	-1.02556285	0.305097686	0.487323578	MCOLN1
USP48	4482.749296	-0.037520603	0.064823874	0.578808404	0.56271846	0.720522921	USP48
EFNB1	11459.01131	0.291475009	0.14602709	-1.996033809	0.045930243	0.130022617	EFNB1
PDPR	3384.515796	0.090479226	0.098371177	-0.919773748	0.357691005	0.540249006	PDPR
AARS1	11574.70415	0.093869609	0.090683916	-1.035129635	0.300608374	0.482524136	AARS1
GLG1	19846.54001	0.232954908	0.067298088	-3.461538275	0.000537098	0.004022589	GLG1
KIF4A	2752.031754	0.320831382	0.115102118	-2.787362977	0.005313892	0.025199604	KIF4A
TNRC6A	5582.006481	0.088848493	0.05491414	-1.617952935	0.105672741	0.23781696	TNRC6A
PLEKHG2	4535.605864	0.310562155	0.105157858	-2.953294789	0.003144016	0.016620096	PLEKHG2
DLL3	46.37184594	1.131307466	0.271377224	-4.168763495	3.06E-05	0.000374777	DLL3
NAT14	506.093115	0.470135214	0.120472635	-3.902423269	9.52E-05	0.000968143	NAT14
PITPNM2	2751.26616	0.204903079	0.123593354	-1.657881039	0.09734148	0.224157172	PITPNM2
EXOC1	2896.53225	-0.172181613	0.071263766	2.416117223	0.01568701	0.058141893	EXOC1
RBM27	1686.517811	0.179703089	0.062444824	-2.877789988	0.004004716	0.020138709	RBM27
POU4F3	9.470850854	-0.180222677	0.139069361	1.295919351	0.195003272	0.361762511	POU4F3
OSBPL8	7540.162551	0.514564133	0.08214886	-6.263801297	3.76E-10	2.47E-08	OSBPL8
DTX2	4106.481097	-0.301150418	0.112227956	2.683381481	0.00728818	0.032050271	DTX2
NLRC4	111.5890105	0.286546245	0.115745641	-2.475654731	0.013299212	0.051287365	NLRC4
PUS7	3061.684388	0.515033135	0.107018071	-4.812581	1.49E-06	3.00E-05	PUS7
LAMB4	48.28251876	0.163341326	0.255370873	-0.639623951	0.522417108	0.687898907	LAMB4
NRCAM	2194.155266	0.660053882	0.270096316	-2.443772254	0.014534599	0.054915713	NRCAM
LAMB1	16059.87691	0.825136762	0.122073954	-6.75931874	1.39E-11	1.40E-09	LAMB1
SLC26A4	39.25250679	0.321870648	0.173069802	-1.859773597	0.062917564	0.163682302	SLC26A4
SLC26A3	323.3869883	-2.785223363	0.429377702	6.486651143	8.78E-11	6.96E-09	SLC26A3
DLD	6342.937475	0.062387843	0.085973175	-0.725666386	0.468043313	0.641975585	DLD
WDR7	1727.058524	0.113165723	0.08570798	-1.320363902	0.18671355	0.350894844	WDR7
TXNL1	3800.296051	0.003410491	0.078426673	-0.043486363	0.965313835	0.981896898	TXNL1
IL5RA	17.81801566	0.357116004	0.241785137	-1.476997338	0.139676351	0.288436611	IL5RA
ABCC6	472.174312	-0.685752169	0.235224536	2.915308843	0.003553367	0.018305472	ABCC6
CMTM6	7004.040028	-0.025387133	0.086824018	0.292397582	0.769982656	0.865542265	CMTM6
ITGA6	44375.61704	0.702739826	0.153798523	-4.569223503	4.90E-06	8.11E-05	ITGA6
RAPGEF4	627.545651	0.100998585	0.143743085	-0.702632652	0.482284709	0.653999964	RAPGEF4
MAP3K20	8032.334157	0.51425009	0.127157278	-4.044204933	5.25E-05	0.000590636	MAP3K20
SMPX	18.38494863	-0.094272334	0.348498035	0.270510376	0.786767636	0.876290292	SMPX
FH	4843.017366	-0.016550252	0.074426397	0.222370726	0.824025299	0.899533369	FH
SEL1L3	11321.99568	-0.681637033	0.177556347	3.838989961	0.000123541	0.001204492	SEL1L3
TF	270.078332	0.141592941	0.296272288	-0.477914898	0.632710777	0.773070329	TF
CDV3	14216.80673	0.059661285	0.073696341	-0.8095556	0.418195635	0.597466694	CDV3
MYO15A	79.2530256	0.294063004	0.127338709	-2.309297832	0.02092706	0.072538563	MYO15A
ALKBH5	6202.565401	0.228909448	0.073675429	-3.106998489	0.001889974	0.011120008	ALKBH5
APOH	31.16841379	0.432877118	0.402820666	-1.07461497	0.282547147	0.463136568	APOH
NLRP1	2887.656382	0.524737728	0.183404153	-2.861100576	0.004221731	0.021012558	NLRP1
PITPNM3	2758.722523	-0.069160048	0.185658448	0.372512259	0.709511487	0.825967433	PITPNM3
SPAG7	1648.313053	0.122849683	0.082966097	-1.48072149	0.138680805	0.287009126	SPAG7
ORC6	1010.179586	0.461638374	0.105826786	-4.362207251	1.29E-05	0.000184067	ORC6
ZFHX4	770.7913612	1.321459988	0.235614687	-5.608563733	2.04E-08	7.64E-07	ZFHX4
SLC17A6	0.716044937	1.318292766	0.626045285	-2.105746657	0.035226365	0.106960481	SLC17A6
CPA1	2.273852624	-0.137314064	0.315666259	0.434997595	0.663564173	0.79434197	CPA1
ZC3HC1	874.8102193	0.172450318	0.08919226	-1.933467286	0.053178659	0.14462862	ZC3HC1
ESR1	189.1926925	0.437626208	0.210971533	-2.074337716	0.038047957	0.11334512	ESR1
RGS17	188.8705199	0.349623445	0.147212738	-2.374953759	0.017551149	0.063395255	RGS17
ANGPT2	1464.065476	0.582467937	0.147873092	-3.938971777	8.18E-05	0.000857814	ANGPT2
TMEM101	1298.278849	-0.127105312	0.073087258	1.739089892	0.082018952	0.198781578	TMEM101
CD200	577.7410143	-0.049201115	0.177037867	0.277912944	0.781079187	0.87271963	CD200
CCDC80	6461.641653	0.708500004	0.2301144	-3.07890338	0.002077641	0.01200251	CCDC80
CMA1	11.61182231	-0.239342295	0.294942167	0.8114889	0.417084965	0.596222917	CMA1
PSME1	10103.3382	-0.145718255	0.088529279	1.645989407	0.09976594	0.228361274	PSME1
PPP2R3C	834.3321526	-0.027333177	0.072662682	0.376165265	0.706794037	0.824390252	PPP2R3C
HAUS4	537.8571015	0.048993829	0.08618709	-0.568459021	0.569723324	0.725485765	HAUS4
JPH4	27.76193577	0.452052217	0.196685637	-2.298348893	0.02154194	0.07416798	JPH4
MYH7	9.354182939	-0.6877925	0.257444526	2.671614394	0.007548734	0.032987994	MYH7
CEBPE	6.013136887	0.833096918	0.247053007	-3.37213834	0.00074587	0.005250997	CEBPE
SLC7A8	13951.43438	0.742602433	0.24453173	-3.036834663	0.002390766	0.01341981	SLC7A8
OSGEP	1455.697411	-0.068515122	0.076352769	0.897349532	0.369532434	0.552017562	OSGEP
SLC22A17	631.8371717	0.875520255	0.168916075	-5.183167167	2.18E-07	5.83E-06	SLC22A17
RNF31	82.47177107	0.037616441	0.100899026	-0.37281273	0.709287827	0.82591711	RNF31
SCFD1	4099.901151	0.172495203	0.068563968	-2.515828756	0.011875287	0.046859213	SCFD1
G2E3	2659.34792	0.485512801	0.082010174	-5.920153273	3.22E-09	1.56E-07	G2E3
HECTD1	14942.32076	-0.216896623	0.086332017	2.512354409	0.011992858	0.04722243	HECTD1
HNRNPC	23229.47133	0.099902753	0.054806497	-1.822826828	0.068329623	0.174080951	HNRNPC
RPGRIP1	40.35925647	0.201047704	0.141780369	-1.418022145	0.1561843	0.310940104	RPGRIP1
SUPT16H	11271.66899	0.27853142	0.077048957	-3.614992748	0.000300356	0.002510622	SUPT16H
TOX4	5195.999322	0.027350335	0.070356417	-0.388739729	0.69746869	0.818055574	TOX4
GEMIN2	558.4882734	0.173403517	0.089045911	-1.94734957	0.05149284	0.141250668	GEMIN2
TGM1	12075.36205	-1.281576194	0.376194356	3.406686394	0.000657566	0.004746021	TGM1
TINF2	3185.092789	0.092810766	0.085846919	-1.081119359	0.279644023	0.460158573	TINF2
DAZL	12.01200348	1.126918084	0.268122143	-4.203002666	2.63E-05	0.000331261	DAZL
TBL1Y	24.92101725	0.090727591	0.463853828	-0.195595219	0.844927003	0.911926396	TBL1Y
SEMA6A	2479.410472	-0.242144406	0.217605289	1.112768934	0.265807681	0.444692164	SEMA6A
TRPM7	5160.295749	0.002659836	0.076308331	-0.034856434	0.97219422	0.985863716	TRPM7
TYRO3	1922.249649	-0.130145488	0.119922933	1.085242699	0.277814177	0.458213365	TYRO3
WDR76	1148.259799	0.38087134	0.105795677	-3.600065246	0.000318137	0.002632719	WDR76
CAPN3	301.5746758	0.250781775	0.16335218	-1.53522148	0.124729434	0.266358333	CAPN3
SNAP23	801.4509511	-0.082054541	0.063477785	1.29264972	0.196132235	0.363288273	SNAP23
TBX15	190.8401088	0.94022345	0.225513171	-4.169261806	3.06E-05	0.000374244	TBX15
PHGDH	5741.477063	0.367493879	0.201653348	-1.822404059	0.068393699	0.174188845	PHGDH
COL9A3	807.8102971	-0.110016229	0.289156494	0.380472965	0.703594361	0.822173264	COL9A3
EZR	36472.2383	-0.488939234	0.120223834	4.066907687	4.76E-05	0.00054359	EZR
MYL6	19936.21847	-0.04092503	0.079388724	0.515501801	0.606202411	0.753621062	MYL6
AGO1	5548.881428	0.065533517	0.087380929	-0.749975047	0.453269733	0.629548183	AGO1
TEKT2	26.68940241	1.073583942	0.226086571	-4.748552462	2.05E-06	3.94E-05	TEKT2
CLSPN	2282.876101	0.377426394	0.098991587	-3.812711837	0.00013745	0.001312696	CLSPN
RFFL	2164.678555	-0.487994398	0.095744313	5.096849935	3.45E-07	8.56E-06	RFFL
UNC13D	4730.124405	-0.454930735	0.191582139	2.374598896	0.017568029	0.063441938	UNC13D
MFSD11	2035.842109	-0.165193558	0.070016942	2.359336928	0.018307625	0.065381463	MFSD11
DPYSL2	6287.080153	0.278736747	0.122754643	-2.270681896	0.023166242	0.078209843	DPYSL2
TGFB2	853.8163921	1.208643588	0.192432729	-6.280862882	3.37E-10	2.26E-08	TGFB2
GPATCH2	1808.170249	0.253363865	0.068384446	-3.704992588	0.000211397	0.00187348	GPATCH2
NUP50	7464.067821	-0.028857245	0.067622071	0.426742989	0.669566535	0.798564847	NUP50
CDC45	1406.312092	0.343275021	0.121451855	-2.826428802	0.004707021	0.022883399	CDC45
COMT	5912.078132	0.172809151	0.089905981	-1.922109619	0.054591966	0.147402028	COMT
ADA2	3259.93818	0.137704868	0.191952533	-0.71739021	0.473133359	0.646368945	ADA2
AC016026.1	22.66333935	0.482817252	0.152077825	-3.174803761	0.001499379	0.009219771	AC016026.1
VNN3	203.599047	-0.214060194	0.299549066	0.714608118	0.474851227	0.647671277	VNN3
ECHDC1	3564.284602	-0.116851051	0.074736697	1.563503021	0.117934326	0.256023771	ECHDC1
LRRFIP2	3623.340407	-0.239240765	0.083096112	2.879084952	0.003988309	0.020070886	LRRFIP2
[truncated: 57,428 more rows]
